# Supplementary material for: Microautophagy regulated by STK38 and GABARAPs is essential to repair lysosomes and prevent aging
Source: EMBO Rep. 2023 Nov 21;24(12):e57300. doi: 10.15252/embr.202357300 (PMC10702834; doi:10.15252/embr.202357300)
Supplement: Supplementary file 4 — Source Data for Expanded View [file EMBR-24-e57300-s011.zip]

Archive with 102 entries (81 files):
- Fig EV2/
- Fig EV2/.DS_Store
- Fig EV2/EV2A/
- Fig EV2/EV2A/western_LC3B.tif
- Fig EV2/EV2A/western_STK38.tif
- Fig EV2/EV2A/western_tubulin.tif
- Fig EV2/EV2B/
- Fig EV2/EV2B/.DS_Store
- Fig EV2/EV2B/EV2B_quantification.xlsx
- Fig EV2/EV2C/
- Fig EV2/EV2C/siLuc_LLOMe_LAMP1.tif
- Fig EV2/EV2C/siLuc_LLOMe_Merge+DAPI.tif
- Fig EV2/EV2C/siLuc_LLOMe_mNG-ULK1.tif
- Fig EV2/EV2C/siLuc_non-treated_LAMP1.tif
- Fig EV2/EV2C/siLuc_non-treated_Merge+DAPI.tif
- Fig EV2/EV2C/siLuc_non-treated_mNG-ULK1.tif
- Fig EV2/EV2C/siSTK38 #1_LLOMe_LAMP1.tif
- Fig EV2/EV2C/siSTK38 #1_LLOMe_Merge+DAPI.tif
- Fig EV2/EV2C/siSTK38 #1_LLOMe_mNG-ULK1.tif
- Fig EV2/EV2C/siSTK38 #1_non-treated_LAMP1.tif
- Fig EV2/EV2C/siSTK38 #1_non-treated_Merge+DAPI.tif
- Fig EV2/EV2C/siSTK38 #1_non-treated_mNG-ULK1.tif
- Fig EV2/EV2D/
- Fig EV2/EV2D/.DS_Store
- Fig EV2/EV2D/EV2D_quantification.xlsx
- Fig EV2/EV2E/
- Fig EV2/EV2E/siLuc_LLOMe_TFEB-mNG+DAPI.tif
- Fig EV2/EV2E/siLuc_LLOMe_TFEB-mNG.tif
- Fig EV2/EV2E/siLuc_non-treated_TFEB-mNG+DAPI.tif
- Fig EV2/EV2E/siLuc_non-treated_TFEB-mNG.tif
- Fig EV2/EV2E/siSTK38 #2_LLOMe_TFEB-mNG+DAPI.tif
- Fig EV2/EV2E/siSTK38 #2_LLOMe_TFEB-mNG.tif
- Fig EV2/EV2E/siSTK38 #2_non-treated_mNG-TFEB+DAPI.tif
- Fig EV2/EV2E/siSTK38 #2_non-treated_TFEB-mNG.tif
- Fig EV2/EV2E/siSTK38 #3_LLOMe_TFEB-mNG+DAPI.tif
- Fig EV2/EV2E/siSTK38 #3_LLOMe_TFEB-mNG.tif
- Fig EV2/EV2E/siSTK38 #3_non-treated_TFEB-mNG+DAPI.tif
- Fig EV2/EV2E/siSTK38 #3_non-treated_TFEB-mNG.tif
- Fig EV2/EV2F/
- Fig EV2/EV2F/EV2F_quantification.xlsx
- Fig EV2/EV2G/
- Fig EV2/EV2G/.DS_Store
- Fig EV2/EV2G/western_EGFR.tif
- Fig EV2/EV2G/western_tubulin.tif
- Fig EV2/EV2H/
- Fig EV2/EV2H/EV2H_quantification.xlsx
- Fig EV4/
- Fig EV4/.DS_Store
- Fig EV4/EV4A/
- Fig EV4/EV4A/western_EGFP (long exp.).tif
- Fig EV4/EV4A/western_EGFP.tif
- Fig EV4/EV4A/western_GAPDH.tif
- Fig EV4/EV4A/western_STK38.tif
- Fig EV4/EV4B/
- Fig EV4/EV4B/EV4B_quantification.xlsx
- Fig EV4/EV4C/
- Fig EV4/EV4C/LLOMe_LAMP1.tif
- Fig EV4/EV4C/LLOMe_Merge.tif
- Fig EV4/EV4C/LLOMe_mNG-STK38 K118R.tif
- Fig EV4/EV4C/non-treated_LAMP1.tif
- Fig EV4/EV4C/non-treated_Merge.tif
- Fig EV4/EV4C/non-treated_mNG-STK38 K118R.tif
- Fig EV4/EV4D/
- Fig EV4/EV4D/EV4D_quantifiacation.xlsx
- Fig EV4/EV4E/
- Fig EV4/EV4E/western_Flag-DOK1.tif
- Fig EV4/EV4E/western_HA-STK38 (Input).tif
- Fig EV4/EV4E/western_HA-STK38 (IP).tif
- Fig EV4/EV4E/western_VPS4 (Input).tif
- Fig EV4/EV4E/western_VPS4 (IP).tif
- Fig EV5/
- Fig EV5/.DS_Store
- Fig EV5/EV5A/
- Fig EV5/EV5A/ATG16L1 KO_LLOMe.tif
- Fig EV5/EV5A/ATG16L1 KO_non-treated.tif
- Fig EV5/EV5A/ATG3 KO_LLOMe.tif
- Fig EV5/EV5A/ATG3 KO_non-treated.tif
- Fig EV5/EV5A/ATG7 KO_LLOMe.tif
- Fig EV5/EV5A/ATG7 KO_non-treated.tif
- Fig EV5/EV5A/FIP200 KO_LLOMe.tif
- Fig EV5/EV5A/FIP200 KO_non-treated.tif
- Fig EV5/EV5A/WT_LLOMe.tif
- Fig EV5/EV5A/WT_non-treated.tif
- Fig EV5/EV5B/
- Fig EV5/EV5B/EV5B_quantification.xlsx
- Fig EV5/EV5C/
- Fig EV5/EV5C/GABARAP TKO_LLOMe.tif
- Fig EV5/EV5C/GABARAP TKO_non-treated.tif
- Fig EV5/EV5C/hexa KO_LLOMe.tif
- Fig EV5/EV5C/hexa KO_non-treated.tif
- Fig EV5/EV5C/LC3 TKO_LLOMe.tif
- Fig EV5/EV5C/LC3 TKO_non-treated.tif
- Fig EV5/EV5C/WT_LLOMe.tif
- Fig EV5/EV5C/WT_non-treated.tif
- Fig EV5/EV5D/
- Fig EV5/EV5D/.DS_Store
- Fig EV5/EV5D/EV5D_quantification.xlsx
- Fig EV5/EV5E/
- Fig EV5/EV5E/EV5E_quantification.xlsx
- Fig EV5/EV5E/western_ALIX (Input).tif
- Fig EV5/EV5E/western_ALIX (IP).tif
- Fig EV5/EV5E/western_Flag-ATG8.tif
