# Supplementary material for: Microautophagy regulated by STK38 and GABARAPs is essential to repair lysosomes and prevent aging
Source: EMBO Rep. 2023 Nov 21;24(12):e57300. doi: 10.15252/embr.202357300 (PMC10702834; doi:10.15252/embr.202357300)
Supplement: Supplementary file 4 — Source Data for Expanded View [file EMBR-24-e57300-s011.zip › Fig EV2/EV2B/EV2B_quantification.xlsx]

## Sheet: Summary
	LC3B-II/tubulin (normalized)
	BR1	BR2	BR3	mean
siLuc_GM_-Baf1	1	1	1	1
siLuc_GM_+Baf1	5.84444	3.299	2.73734	3.96026
siLuc_EBSS_-Baf1	2.88352	0.711829	0.473593	1.35631
siLuc_EBSS_+Baf1	14.2343	4.202	3.6527	7.363
siSTK38 #1_GM_-Baf1	1.73982	0.710506	0.66038	1.0369
siSTK38 #1_GM_+Baf1	7.42624	1.80623	1.64178	3.62475
siSTK38 #1_EBSS_-Baf1	2.93759	0.674822	0.70934	1.44058
siSTK38 #1_EBSS_+Baf1	6.92992	5.12721	6.12093	6.05935

## Sheet: BR1
	Adj. Vol. (Int)		LC3-II/tubulin
	LC3-II	tubulin		normalized
siLuc_GM_-Baf1	2.23668e+06	1.61928e+07	0.138128	1
siLuc_GM_+Baf1	1.0265e+07	1.27155e+07	0.807279	5.84444
siLuc_EBSS_-Baf1	3.79371e+06	9.52491e+06	0.398294	2.88352
siLuc_EBSS_+Baf1	1.3555e+07	6.89421e+06	1.96615	14.2343
siSTK38 #1_GM_-Baf1	1.30398e+06	5.42607e+06	0.240318	1.73982
siSTK38 #1_GM_+Baf1	6.15301e+06	5.99844e+06	1.02577	7.42624
siSTK38 #1_EBSS_-Baf1	3.44204e+06	8.48288e+06	0.405762	2.93759
siSTK38 #1_EBSS_+Baf1	1.12251e+07	1.17269e+07	0.957213	6.92992

## Sheet: BR2
	Adj. Vol. (Int)		LC3-II/tubulin
	LC3-II	tubulin		normalized
siLuc_GM_-Baf1	3.14079e+06	1.38235e+07	0.227206	1
siLuc_GM_+Baf1	1.03814e+07	1.38501e+07	0.749552	3.299
siLuc_EBSS_-Baf1	3.0817e+06	1.90544e+07	0.161732	0.711829
siLuc_EBSS_+Baf1	1.62719e+07	1.70437e+07	0.954721	4.202
siSTK38 #1_GM_-Baf1	2.39721e+06	1.48497e+07	0.161431	0.710506
siSTK38 #1_GM_+Baf1	5.33295e+06	1.2995e+07	0.410385	1.80623
siSTK38 #1_EBSS_-Baf1	2.04962e+06	1.33679e+07	0.153324	0.674822
siSTK38 #1_EBSS_+Baf1	1.44324e+07	1.23891e+07	1.16493	5.12721

## Sheet: BR3
	Adj. Vol. (Int)		LC3-II/tubulin
	LC3-II	tubulin		normalized
siLuc_GM_-Baf1	2.98146e+06	9.17704e+06	0.324882	1
siLuc_GM_+Baf1	8.77313e+06	9.86508e+06	0.889312	2.73734
siLuc_EBSS_-Baf1	2.40851e+06	1.56538e+07	0.153862	0.473593
siLuc_EBSS_+Baf1	1.88306e+07	1.5868e+07	1.1867	3.6527
siSTK38 #1_GM_-Baf1	2.75946e+06	1.28619e+07	0.214545	0.66038
siSTK38 #1_GM_+Baf1	6.0934e+06	1.1424e+07	0.533385	1.64178
siSTK38 #1_EBSS_-Baf1	2.74069e+06	1.18927e+07	0.230452	0.70934
siSTK38 #1_EBSS_+Baf1	1.42515e+07	7.16668e+06	1.98858	6.12093
