# Supplementary material for: Microautophagy regulated by STK38 and GABARAPs is essential to repair lysosomes and prevent aging
Source: EMBO Rep. 2023 Nov 21;24(12):e57300. doi: 10.15252/embr.202357300 (PMC10702834; doi:10.15252/embr.202357300)
Supplement: Supplementary file 4 — Source Data for Expanded View [file EMBR-24-e57300-s011.zip › Fig EV2/EV2D/EV2D_quantification.xlsx]

## Sheet: Summary
	% mNG-ULK1+ LAMP1
	BR1	BR2	BR3	mean
siLuc_non-treated	10.7614	12.4683	13.7282	12.3193
siSTK38 #1_non-treated	15.6647	19.1169	25.2429	20.0082
siLuc_LLOMe	37.1322	44.8973	49.4338	43.8211
siSTK38 #1_LLOMe	39.2733	42.9235	36.6171	39.6046

## Sheet: BR1
siLuc_non-treated
	Image 1	Image 2	Image 3	Image 4	Image 5	Image 6	Image 7	Image 8		% mNG-ULK1+ LAMP1
Cell count	17	18	18	20	14	16	18	14		10.7614
LAMP1 dots	685	957	645	647	658	607	778	710
mNG-ULK1+LAMP1 dots	97	83	122	46	54	43	106	61
siSTK38 #1_non-treated
	Image 1	Image 2	Image 3	Image 4	Image 5	Image 6	Image 7	Image 8		% mNG-ULK1+ LAMP1
Cell count	16	12	11	18	19	13	9	20		15.6647
LAMP1 dots	1024	1101	840	846	904	558	645	1085
mNG-ULK1+LAMP1 dots	140	182	150	69	139	153	73	191
siLuc_LLOMe
	Image 1	Image 2	Image 3	Image 4	Image 5	Image 6	Image 7	Image 8		% mNG-ULK1+ LAMP1
Cell count	15	16	17	17	17	10	17	12		37.1322
LAMP1 dots	634	762	805	903	868	679	883	652
mNG-ULK1+LAMP1 dots	180	275	348	405	421	230	227	211
siSTK38_LLOMe
	Image 1	Image 2	Image 3	Image 4	Image 5	Image 6	Image 7	Image 8		% mNG-ULK1+ LAMP1
Cell count	9	15	16	14	16	16	13	13		39.2733
LAMP1 dots	743	1164	1091	962	1242	1195	859	1055
mNG-ULK1+LAMP1 dots	358	432	440	387	596	431	315	305

## Sheet: BR2
siLuc_non-treated
	Image 1	Image 2	Image 3	Image 4	Image 5	Image 6	Image 7	Image 8		% mNG-ULK1+ LAMP1
Cell count	13	12	11	16	10	16	8	13		12.4683
LAMP1 dots	707	741	608	923	750	905	635	1035
mNG-ULK1+LAMP1 dots	149	78	68	95	114	54	87	141
siSTK38 #1_non-treated
	Image 1	Image 2	Image 3	Image 4	Image 5	Image 6	Image 7	Image 8		% mNG-ULK1+ LAMP1
Cell count	9	8	14	9	7	9	11	4		19.1169
LAMP1 dots	710	531	1291	861	724	837	670	151
mNG-ULK1+LAMP1 dots	181	131	285	92	128	178	60	49
siLuc_LLOMe
	Image 1	Image 2	Image 3	Image 4	Image 5	Image 6	Image 7	Image 8		% mNG-ULK1+ LAMP1
Cell count	14	12	14	12	15	11	13	16		44.8973
LAMP1 dots	653	658	957	661	928	650	825	949
mNG-ULK1+LAMP1 dots	335	222	391	242	484	321	356	469
siSTK38_LLOMe
	Image 1	Image 2	Image 3	Image 4	Image 5	Image 6	Image 7	Image 8		% mNG-ULK1+ LAMP1
Cell count	8	15	10	9	15	14	12	9		42.9235
LAMP1 dots	779	980	761	648	1202	1228	1067	874
mNG-ULK1+LAMP1 dots	429	407	233	275	612	481	509	290

## Sheet: BR3
siLuc_non-treated
	Image 1	Image 2	Image 3	Image 4	Image 5	Image 6	Image 7	Image 8		% mNG-ULK1+ LAMP1
Cell count	9	11	12	10	20	12	14	11		13.7282
LAMP1 dots	481	742	773	380	594	614	868	596
mNG-ULK1+LAMP1 dots	82	79	70	29	48	107	103	175
siSTK38 #1_non-treated
	Image 1	Image 2	Image 3	Image 4	Image 5	Image 6	Image 7	Image 8		% mNG-ULK1+ LAMP1
Cell count	13	8	8	10	9	9	11	10		25.2429
LAMP1 dots	613	410	383	696	569	500	475	676
mNG-ULK1+LAMP1 dots	144	74	127	107	163	172	103	201
siLuc_LLOMe
	Image 1	Image 2	Image 3	Image 4	Image 5	Image 6	Image 7	Image 8		% mNG-ULK1+ LAMP1
Cell count	9	10	17	15	11	8	9	12		49.4338
LAMP1 dots	420	489	907	660	396	391	425	639
mNG-ULK1+LAMP1 dots	234	215	434	388	162	198	214	294
siSTK38_LLOMe
	Image 1	Image 2	Image 3	Image 4	Image 5	Image 6	Image 7	Image 8		% mNG-ULK1+ LAMP1
Cell count	10	12	9	12	8	9	9	16		36.6171
LAMP1 dots	679	956	589	814	545	812	856	1205
mNG-ULK1+LAMP1 dots	285	323	265	342	183	223	369	374
