# Supplementary material for: Microautophagy regulated by STK38 and GABARAPs is essential to repair lysosomes and prevent aging
Source: EMBO Rep. 2023 Nov 21;24(12):e57300. doi: 10.15252/embr.202357300 (PMC10702834; doi:10.15252/embr.202357300)
Supplement: Supplementary file 4 — Source Data for Expanded View [file EMBR-24-e57300-s011.zip › Fig EV2/EV2F/EV2F_quantification.xlsx]

## Sheet: Summary
	Nuclei/Cytoplasm ratio of TFEB-mNG (average)
	BR1	BR2	BR3	mean
siLuc_non-treated	1.41477	1.5647	1.33125	1.4369
siLuc_LLOMe	1.84997	1.90359	1.94591	1.89982
siSTK38 #2_non-treated	1.48102	1.58754	1.58954	1.5527
siSTK38 #2_LLOMe	1.94842	2.15483	2.12688	2.07671
siSTK38 #3_non-treated	1.74435	1.77507	1.77056	1.76333
siSTK38 #3_LLOMe	1.96979	2.32383	2.0504	2.11467

## Sheet: BR1
	Nuclei/Cytoplasm ratio of TFEB-mNG
	siLuc_non-treated	siLuc_LLOMe	siSTK38 #2_non-treated	siSTK38 #2_LLOMe	siSTK38 #3_non-treated	siSTK38 #3_LLOMe
	1.43023	1.49148	1.65354	1.06629	1.30272	1.3706
	1.24424	1.24258	1.55849	1.70784	1.78309	1.60005
	1.25319	2.22751	1.51257	1.91403	2.1617	2.5524
	1.36323	2.3351	1.62062	2.69841	1.39719	1.22272
	1.56893	1.57986	1.99169	2.31055	1.91877	2.31195
	1.53355	2.3809	1.51711	1.9878	2.08054	2.04155
	1.23051	1.92639	1.21972	1.0788	1.90731	1.43765
	1.77971	0.985222	1.06615	0.823468	1.61153	2.44298
	1.78316	1.32208	2.9579	1.02362	1.84331	2.35181
	2.0987	1.75418	1.87395	1.65499	1.16488	2.57861
	1.6668	1.78481	1.52181	1.82114	2.08286	1.75671
	1.43131	2.21008	1.09237	2.52227	1.8938	2.15843
	2.21189	1.42337	0.968716	2.35894	2.29997	1.7059
	1.57432	1.4991	1.5433	2.25138	1.93689	1.36744
	1.4559	1.91607	1.72834	2.00643	1.71649	2.60606
	1.053	1.78692	1.74315	2.8416	2.88028	1.53569
	2.09663	2.62201	1.97066	1.30872	2.39688	1.57123
	1.61765	2.3636	1.15033	1.86587	1.59231	1.98413
	1.60022	1.89974	1.41339	2.28385	1.80606	1.63512
	1.72077	2.2099	1.27942	1.56301	2.29261	1.07914
	1.53989	1.12194	1.4669	1.49084	1.27523	1.21082
	1.31179	1.0718	1.29231	1.41981	1.80322	1.90633
	1.2837	2.37427	1.26288	1.43836	1.59236	1.34112
	1.30538	3.46943	1.28245	2.86454	1.27585	1.52633
	1.28745	1.84593	1.75546	3.0583	2.81037	1.89763
	0.953499	2.01677	1.46141	1.71359	1.91203	1.53665
	1.18378	1.7177	1.74755	1.39482	2.52271	1.27657
	1.11793	3.1829	2.04172	1.90288	1.83392	1.19169
	1.1878	2.15252	1.6571	1.72201	1.92242	1.48728
	1.11124	1.32489	1.67269	1.14486	1.73609	1.54091
	1.80619	2.17945	1.78849	1.19391	1.5494	1.79637
	1.41718	0.995126	1.49736	1.53226	1.71135	2.08383
	1.04033	1.27812	1.19198	1.22269	2.48323	1.49011
	1.32122	2.38806	1.16343	2.03343	1.42702	1.31546
	1.50135	1.29824	1.39964	2.30201	1.55482	1.59058
	1.37494	1.81489	1.33776	2.60774	1.57345	1.87588
	1.6549	2.3207	1.43571	1.16483	1.58499	1.61219
	1.19023	1.6884	1.08167	2.31711	1.69838	1.58954
	1.77741	1.61189	1.26953	1.2047	1.57364	2.19416
	1.97177	1.32934	1.47111	1.6089	2.13845	1.63582
	1.48391	1.71421	1.22339	1.29739	1.57864	2.13305
	1.38097	2.0525	1.51846	1.44649	2.30838	1.73877
	1.60519	1.58908	1.24008	1.32846	1.73328	2.23286
	1.39704	1.90686	1.40491	1.70646	2.02349	1.98985
	2.10355	1.27445	0.910003	1.41945	1.999	2.34271
	1.34133	1.46363	1.0386	1.4965	0.996568	1.08235
	1.30854	1.89745	0.794525	1.34529	1.53542	2.06557
	1.44947	1.30635	1.2959	1.89265	1.1217	2.17635
	1.88423	1.53005	1.05659	1.21379	1.19484	1.76947
	1.38118	1.65221	1.15234	1.45851	1.68507	1.82728
	1.10262	1.27141	1.97045	2.43106	1.95488	2.34413
	1.15507	1.49178	1.92983	1.86366	1.70436	1.94275
	0.992208	1.44472	1.11789	2.63722	1.85491	3.40893
	0.974697	1.71827	2.02461	1.56651	1.6808	2.14598
	1.63328	1.83741	1.25691	3.53636	1.40477	2.09349
	1.25818	1.65299	2.37202	3.46872	1.90248	2.51894
	1.70427	1.55949	1.31513	1.67945	2.918	2.96508
	1.2737	2.46668	1.20697	1.36233	1.63902	2.26551
	1.33977	2.12182	1.41272	2.66757	1.69065	1.49669
	1.57533	1.80624	1.05271	1.87188	1.49829	1.64404
	1.44184	2.15217	1.30648	2.89202	1.54071	2.41356
	1.47112	1.76947	1.2153	2.41227	2.00261	1.53594
	1.27795	2.12061	1.91177	2.5141	1.31219	1.34718
	2.3275	1.75476	1.25582	3.62077	1.53392	2.19037
	1.80883	2.42913	1.11718	3.25538	2.2025	1.88963
	1.36302	1.78568	1.01071	3.02966	1.14045	2.06994
	2.04045	1.78694	1.42077	1.78692	1.5167	2.40481
	1.59151	1.37448	1.81344	1.85673	1.14571	1.45369
	1.6213	2.3522	0.930917	1.04255	1.07591	2.43752
	1.47134	1.83087	1.40116	2.88407	2.17938	1.41959
	1.46785	2.36739	1.86308	1.73501	1.8623	2.46215
	1.31755	2.32632	1.21206	2.53518	1.62543	2.44849
	1.02261	1.59565	1.56897	2.03991	2.33244	2.13995
	0.963858	1.7301	1.41218	1.61797	1.28621	2.30996
	1.44456	1.97012	1.16347	2.38738	1.55912	1.93912
	1.133	2.19445	1.88143	2.522	1.49633	1.56696
	1.40008	1.71192	1.06641	1.98109	1.45909	2.6961
	0.998678	1.39385	0.998268	1.93131	2.02979	1.66614
	1.36996	1.88911	0.858012	1.83044	1.37952	1.55492
	1.46678	1.65843	1.04589	1.84913	1.39776	2.03666
	1.32497	1.23218	1.89952	2.5037	1.33557	2.24276
	1.45671	1.90178	1.41236	2.28338	2.29796	2.12517
	1.57264	2.62509	2.01702	2.41161	1.49525	2.735
	1.31932	1.94829	2.05559	1.31485	1.49176	2.84794
	1.12751	1.25125	0.981037	1.56001	1.12971	2.13426
	2.39954	1.84253	1.07838	1.97455	1.09111	2.80314
	2.06543	1.30126	0.974705	1.53386	1.59955	1.83612
	1.34413	2.7429	1.86156	2.1287	1.65357	0.974534
	1.26339	1.36385	1.48067	1.85808	1.91685	1.21779
	1.08765	1.95508	1.07622		1.46482	1.1115
	1.44218	1.39693	1.43463		1.4028	2.40201
	1.40184	2.40099	1.94446		1.41564	3.79797
	1.14487	2.54145	1.03769		1.48656	1.80427
	1.92651	2.12362	2.16296		1.56136	1.94018
	1.00535	2.00859	2.13634		1.53855	1.81934
	1.42326	1.30724	1.65549		1.4015	3.52015
	2.2489	1.31589	1.98995		1.94983	1.72078
	1.14874	1.82544	1.20625		1.43006	2.376
	1.08811	1.34387	1.19519		1.74285	1.57604
	0.879249	1.43247	1.34856		1.83155	2.62606
	1.09778	2.51407	1.65753		1.20911	1.645
	1.15141	1.15111	2.47041		1.75012	1.62977
	0.846275	2.27407	1.33916		1.73152	1.99332
	1.00168	1.24996	1.26908		1.79891	1.68441
	1.25871	1.74505	1.59415		1.3733	2.0473
	0.846491	1.68983	1.27421		1.60156	2.55737
	0.770193	1.8275	1.19986		1.37702	2.61503
	1.06408	1.26909	1.66217		1.98849	1.67907
	1.20107	1.20432	2.15691		1.37642	2.90643
	1.0586	1.66835	1.08653		1.47526	2.01666
	1.39355	2.04697	1.63219		1.73487	2.70066
	1.07219	1.81433	1.30366		2.06852	1.53828
	1.2075	1.94033	2.63167		1.86681	2.0485
	1.64827	1.49494	1.43277		1.86872	2.84222
	1.21951	1.17168	2.25023		1.36392	3.51622
	1.18124	2.09934			1.31015	2.36277
	1.09706	2.42377			1.31346	1.95356
	1.22948	1.77643			1.82717	1.68245
	1.4925	2.13227			2.42523	1.35607
	1.72033	1.26028			1.3312	2.13144
	1.33421	2.16202			1.15928	2.0483
	1.54423	1.77387			1.69719	3.26797
	1.27873	1.84867			1.47081	1.13143
	1.1841	2.30346			1.66294	1.35837
	1.64976	1.83408			1.45346	1.33376
	1.32322	2.29679			2.52738	1.04995
	1.44042	2.00015			1.89714	1.42568
	1.15037	1.734			1.77265	2.52619
	1.13096	1.33182			1.88569	2.32279
	1.60188	2.01186			2.59061	1.39925
	0.899552	2.05021			2.48868	1.27001
	2.25994	1.80924			1.75325	1.77821
	1.29813	2.75762			2.46431	2.83898
	1.57041	1.1301			2.3578	2.25565
	1.77123	1.72375			1.19294	1.54656
	1.5598	2.54069			1.39355	1.33309
	1.60166	2.11634			1.35316	2.15217
	1.86393	2.25543			2.13469	2.47606
	1.18125	1.36301			1.94304	1.98593
	2.27626	2.44033			1.41072	2.1771
	1.98221	2.13283			1.81946
	1.72207	1.39957			1.35456
	1.28913	1.61649			1.75479
	1.26957	1.92609			1.23795
	1.03817	1.74647			1.39687
	1.48353	1.77142			1.64529
	1.11177	2.71849			1.82302
	1.44211	1.94597			1.62165
	1.16207	1.81077			1.51185
	1.30685	3.38149			1.63641
	1.53131	1.83322			1.75714
	1.18681	2.12954			1.68954
	1.48774	0.887159			1.8421
	1.07476	2.25662			1.76491
	1.50194	1.41872			1.98063
	0.994749	2.13068			1.38219
	1.18926	1.29742			1.90768
	1.37109	2.09032			1.32732
	1.72272	1.763			1.96638
	1.60689	1.91516			1.26125
	1.40723	1.96085			1.75878
	1.69076	1.75424			2.07037
	1.10475	2.242			2.15002
	1.38009	1.44961			2.76216
	1.92294	1.1203			2.55087
	1.18025	1.26987			1.9775
	1.59546	1.35164			1.80561
	1.63056	3.01198			1.84403
	1.75979	1.51144			2.11636
	1.24598	1.66987			1.60818
	1.38767	1.51143			2.44322
	1.23234	1.96873			1.70313
	1.1976	1.75056			1.16726
		2.70398			2.59859
		1.6248			2.83637
		1.73484
		1.52445
		1.91006
		2.71822
		2.23589
		1.66891
		1.6979
		1.73438
		1.14924
		2.31419
		1.1
		2.14241
		2.4789
		2.44073
		2.09861
		2.73921
		1.86726
		1.4508
		1.2699
		2.14997
		1.71853
		2.48351
		1.9374
		1.70293
		1.77454
		2.02624
		2.06296
		1.78969
		2.20688
ave.	1.41477	1.84997	1.48102	1.94842	1.74435	1.96979

## Sheet: BR2
	Nuclei/Cytoplasm ratio of TFEB-mNG
	siLuc_non-treated	siLuc_LLOMe	siSTK38 #2_non-treated	siSTK38 #2_LLOMe	siSTK38 #3_non-treated	siSTK38 #3_LLOMe
	1.91353	3.04048	1.24762	2.20938	2.1552	2.57188
	1.60195	2.25199	1.79135	2.73663	1.44029	2.34629
	2.05849	1.48158	2.0585	3.48009	1.26032	1.60408
	1.51834	2.81512	1.45194	3.21471	1.27391	2.75363
	1.59181	2.16412	2.50402	2.24775	1.16579	2.38844
	1.73683	2.07778	1.60377	2.67694	1.48678	3.18444
	1.07643	2.1571	1.78254	2.77343	1.69297	1.96119
	2.77743	1.72475	2.13576	2.76118	1.46778	2.10109
	0.955836	2.11129	1.5334	4.01309	2.44559	1.98169
	2.17047	1.70894	1.24727	2.73155	2.11941	2.29166
	1.51249	2.53624	1.95623	2.97416	2.68859	1.93833
	1.33899	1.66367	1.55592	1.22157	1.35639	1.95243
	2.24802	2.15968	2.20572	1.93214	1.25893	1.91874
	1.34125	1.35501	2.02102	2.17012	1.19676	2.27443
	1.08708	1.53077	1.09282	2.4938	3.08651	2.84299
	2.37041	1.93225	2.04348	2.63741	2.42929	1.7296
	1.52321	1.94352	1.35142	3.29477	2.90724	2.57246
	1.96612	2.01887	1.46075	2.5767	2.22007	3.07556
	2.28188	1.7291	1.67395	2.11181	2.37992	1.98322
	2.22682	1.57584	1.37551	4.36356	1.39013	2.49525
	1.91914	2.65839	1.47668	2.39978	1.0231	1.33115
	1.17164	1.56451	1.51616	1.472	1.63452	1.58349
	1.8536	1.77501	1.617	2.37866	1.83107	1.91667
	1.04673	2.00851	2.22251	1.19492	1.51286	2.28279
	1.35946	2.03953	1.76181	2.09327	2.70413	1.81889
	1.22807	1.67071	1.48287	1.78582	1.85641	2.91753
	1.36277	2.21316	1.37972	1.75791	1.76977	1.52012
	1.58891	1.95707	1.59356	2.08947	1.71053	2.04603
	1.29849	1.24781	1.72568	1.70182	1.99509	2.72325
	1.30174	1.49886	1.66838	2.26518	1.19119	3.45625
	1.76969	1.17946	1.68295	1.99141	1.65773	2.7778
	1.30741	1.14887	1.60118	1.64297	2.31509	3.14805
	1.40139	1.20338	1.38124	2.32965	2.16387	1.14564
	1.24327	1.44802	1.27357	1.64606	1.68962	2.30251
	1.75516	1.66314	1.42802	1.87484	1.61281	2.78567
	1.41066	1.12657	1.90717	1.76105	1.50037	2.2864
	1.52376	2.65227	2.03488	1.17633	2.35844	2.3603
	1.42994	1.28652	1.67805	3.49127	1.51512	2.27629
	1.565	1.59288	1.45379	2.79748	1.67439	1.37847
	1.70725	1.91664	1.96995	2.65441	1.10303	1.80362
	1.24028	2.28329	1.06359	1.40282	1.77225	2.11894
	1.17965	1.55815	1.48857	2.10767	1.68771	2.82076
	1.61578	2.09704	1.30237	1.76394	1.45691	2.30284
	1.35799	1.63617	1.07051	1.53754	2.89288	2.87449
	2.18321	1.48789	1.73335	2.20188	1.71203	1.86089
	1.38762	2.25576	1.47642	1.32178	2.56226	3.138
	1.64801	1.61017	1.32958	3.48287	1.7897	2.02743
	2.03912	1.88067	1.34239	1.34107	1.24332	1.48792
	1.44647	1.47809	1.2019	1.0291	1.43103	1.69422
	1.44076	1.97541	1.03129	1.83793	1.97401	1.27438
	1.42021	1.6172	2.9048	1.72487	1.88532	2.58942
	1.33743	1.7626	1.47815	3.00848	2.21428	2.53132
	1.65877	2.30861	1.90198	1.85946	1.43374	1.60109
	1.64003	1.89967	2.115	2.94652	2.10611	2.74098
	1.33043	1.83518	1.3177	1.67701	1.33586	1.95725
	1.44405	1.98484	1.68701	2.36174	1.71988	1.99045
	2.02872	1.77919	1.07216	3.24951	1.03248	2.97953
	1.24316	1.77704	1.58487	2.17353	1.87774	3.73953
	1.41934	2.29077	1.34156	2.06145	1.49021	2.2214
	1.75474	1.38589	0.877658	2.07963	1.57094	1.97412
	1.37962	1.54657	1.37317	2.45345	1.31521	2.01998
	1.72251	2.08704	1.73229	2.51589	1.87631	1.87659
	1.54154	1.66239	1.161	1.2044	1.36027	1.85325
	1.49979	1.37735	1.49771	4.03993	1.38796	2.0963
	2.07666	2.25618	1.29451	3.23077	1.3394	2.07028
	1.85408	1.58582	1.4739	2.42055	1.53975	1.65127
	1.35094	1.06918	2.24559	1.50539	1.641	2.16387
	1.38423	1.69728	1.97725	1.8275	1.7677	2.76569
	1.20028	1.97077	2.31605	2.47948	1.94578	2.70394
	1.48844	1.70239	1.38299	2.36563	1.63386	1.77049
	1.37885	2.42936	1.60632	2.04188	1.55321	1.33541
	1.96709	1.57789	1.23788	1.99334	2.00038	1.62009
	1.3507	2.15092	1.30495	2.10863	1.48758	1.93552
	1.69641	1.56201	1.0139	1.0895	1.57781	1.63345
	2.07783	1.90442	1.3857	1.4124	1.34273	1.24135
	1.52039	2.37765	1.81045	1.20853	1.91695	1.37428
	1.19595	2.35759	1.48522	1.63658	1.58265	2.95427
	1.298	1.72445	1.19245	1.074	2.16078	2.68406
	1.58241	1.42859	1.37358	2.52123	1.76767	2.08321
	1.26928	3.4188	1.1968	2.35555	2.37685	2.85597
	1.33254	1.66238	1.3053	1.85751	1.37984	2.223
	1.64366	2.4668	1.44332	2.68936	1.60412	2.6831
	1.8883	2.45543	1.0366	2.07675	1.01678	1.88603
	1.40915	2.04819	1.36462	1.34031	2.53045	2.70297
	1.40861	1.94909	1.27139	1.78215	1.59174	2.70591
	1.33555	2.50162	1.62908	1.37287	1.06349	2.06748
	1.48033	2.15729	1.18321	1.31371	2.1798	1.24378
	1.30763	1.8258	0.996798	1.32287	1.28034	2.13157
	1.53468	2.38752	1.04514	1.6487	1.63918	2.14133
	1.33802	2.04349	1.06802	2.1846	1.24015	2.87383
	1.82089	1.66961	1.59134	1.93444	1.4524	2.91558
	1.52609	2.47908	1.37741	2.73054	1.65658	2.44234
	1.10258	1.71682	1.33397	3.31173	2.48634	3.02864
	2.20671	2.14909	1.60754	2.32423	1.67464	1.48228
	1.72425	2.12776	1.2184	2.05326	1.56947	1.40411
	1.21555	2.21237	1.80738	2.37861	1.19195	2.03863
	1.08794	1.95523	2.04989	3.68025	3.15767	2.73441
	1.74487	2.02459	1.59863	2.53539	2.06762	2.237
	2.13094	2.67602	1.35297	1.83997	1.20651	2.89881
	1.53092	3.11472	1.92307	1.11886	1.57387	1.07959
	1.65987	3.33881	1.69423	1.37365	1.76562	2.36814
	1.44223	3.51708	2.21827	1.56944	1.25959	2.43492
	1.60801	2.04674	1.68856	1.92348	1.39609	2.75929
	1.60725	2.30795	1.28645	1.41091	2.02129	1.992
	1.59579	3.42579	1.98234	1.95476	1.71534	2.55523
	1.06652	2.43527	1.57747	1.51568	1.78586	3.03446
	1.25229	1.49055	2.42258	2.0478	1.50942	2.14693
	1.83425	1.48619	2.52598	1.7311	1.2171	2.49204
	1.49921	1.89703	1.16947	2.39216	1.33435	1.93516
	1.46021	1.75488	1.9708	1.78034	1.32617	3.21325
	1.4812	1.27002	2.27316	1.95507	1.32258	0.993645
	1.74081	1.67192	2.24622	1.5179	1.3042	2.0694
	1.65299	1.64626	1.90183	1.91111	2.3495	1.04877
	1.8418	1.51841	1.94255	1.8273	1.94217	2.91853
	1.85654	1.79981	1.16685	3.11728	1.49779	1.39472
	1.22271	1.83553	1.88831	2.04911	1.25911	1.12953
	1.8844	1.89765	1.41268	2.22578	1.82832	1.89892
	1.13903	1.98842	2.07421	0.933189	2.52166	1.91571
	1.65349	1.58304	2.20143	2.03915	2.36278	2.06789
	1.60365	1.44307	2.174	1.45349	1.37211	2.50235
	1.43116	1.4976	1.96909	2.38617	2.41742	2.57229
	1.61333	1.30947	1.09215	2.25678	2.16672	1.65486
	2.33493	1.56017	1.38848	2.58515	1.53816	1.64185
	1.34376	1.41729	2.5147	2.39616	1.92614	1.81136
	1.18445	1.43526	1.61043	1.26729	2.03742	1.83568
	1.92157	1.86155	1.42722	2.31019	1.99199	1.95338
	1.28531	1.35026	1.45571	1.49981	2.01268	2.15758
	1.78864	1.62832	2.28259	1.66453	1.86665	2.40344
	1.86183	1.37598	1.07077	3.05706	1.43081	1.66256
	1.17828	1.70296	1.6891	1.89441	1.40128	4.36109
	1.80911	2.48053	2.52767	3.64066	1.95422	3.25218
	1.12112	2.24083	1.20086	2.1781	1.4739	2.13684
	2.07604	1.80296	2.49703	1.92087	1.85097	1.78417
	1.81949	2.09939	1.68496	1.54928	1.83651	2.42351
	1.69987	1.84475	1.28656	2.35309	1.48566	2.31983
	2.02875	2.64312	1.2492	2.7345	1.86127	1.65573
	1.59665	2.58519	1.26237	3.71502	2.1461	2.05015
	1.48519	2.32762	1.13546	2.24063	1.55727	1.96873
	1.86957	1.83708	1.3638	1.86838	1.40872	1.8515
	1.81941	1.46024	1.23135		1.89832	2.08337
	1.29714	1.90033	1.6696		1.63676	1.94289
	1.25859	2.21752	1.26442		1.57505	2.06238
	1.64755	1.97085	1.65535		1.99654	1.32624
	2.03909	3.02615	1.15182		1.70865	2.23776
	1.71869	1.32063	1.24112		1.69473	2.47093
	1.58259	1.73854	1.1397		1.62433	2.42264
	1.56147	1.51222	1.76393		1.63548	1.70772
	2.04687	1.1212	1.06978		1.85115	1.92901
	1.75052	1.86365	1.08047		1.65184	2.42548
	1.63049	2.20109	1.46281		2.44514	2.48531
	1.40722	1.80705	1.14374		1.58785	3.19203
	1.92881	1.58337	1.26903		2.20183	2.57437
	1.74273	1.55768	0.931872		1.29171	2.14163
	1.14902	2.0327	1.32188		1.45766	2.74112
	2.09879	1.80458	1.64578		2.22458	2.37762
	1.20083	1.87725	1.51042		2.0514	2.30353
	1.22436	1.44312	1.35962		1.85024	2.01766
	1.06582	1.80102	2.3369		1.13947	2.21552
	1.33595	2.08772	1.33119		1.5339	3.05435
	1.3151	1.79303	1.97564		2.26136	2.88627
	1.16412	1.96388	2.24883		2.09021	2.15561
	1.39258	1.31496	1.4881		2.35436	1.20381
	1.13063	1.87508	2.34757		2.05098	2.39016
	1.44148	1.69451	2.12952		2.13033	1.74416
	1.4355	1.68092	1.52019		1.61931	1.78749
	1.73394	1.47996	1.49381		1.74429	1.68215
	1.23568	1.63035	1.27418		1.51558	2.61243
	1.45601	1.76807			2.26092	1.87936
	1.54925	1.78077			1.71074	1.98175
	1.56615	1.84527			1.84276	2.79025
	1.84875	2.07923			2.01644	1.78151
	1.07321	1.95846			1.68678	1.93545
	1.14184	2.00064			1.61668	2.79997
	1.62628	1.64971			1.59987	1.80311
	1.79033	2.3483			1.51061	2.38649
	1.50683	2.25189			1.2477	1.71589
	1.15762	2.62774			1.37887	1.5802
	1.85437	2.3738			1.70213	2.55394
	1.69189	2.87456			1.61829	2.4231
	1.55968	2.75145			1.25571	2.00731
	1.98283	1.43994			1.80726	1.9983
	2.13667	1.79346			1.93953	2.14986
	1.71611	1.7477			1.74083	2.32245
	1.78623	1.19883			1.33906	2.74055
	2.14775	2.26396			1.95556	3.50646
	2.05482	2.08137			2.94683	2.42802
	2.25299	2.81347			1.93941	2.37716
	1.51101	1.69526			2.21842	4.52469
	1.50968	1.25831			1.44148	2.35465
	1.68753	2.25999			1.83251	3.19534
	1.75544	1.54692			1.73857	1.98531
	1.85008	2.03656			2.25684	2.40872
	1.91682	1.9645			1.84268	1.87681
	1.07245	0.874146			2.54494	2.27353
	1.24697	0.895397			1.53388	2.40375
	1.70121	1.47283			1.98137	3.66833
	0.932605	1.54258			1.89439	2.09956
	0.811948	1.67571			1.55504	1.58314
	1.55497	1.22189			2.67073	2.84353
	1.19477	1.13017			2.07524	3.16027
	1.42744	1.26496			2.20965	2.6906
	1.6541	2.962			1.6682	1.79352
	1.59966	1.52554			2.11194	2.53248
	1.38228	2.22928			1.7505	2.21259
	1.65047	1.43265			2.67126	2.44403
	1.53345	1.5962			1.53277	3.90249
	1.39829	1.7762			2.07384	2.60864
	1.5076	1.61015			1.45749	2.40075
	1.78006	2.41327			1.772	3.22449
	1.25522	1.50327			1.68525	2.92392
	1.39573	1.6648			2.03707	3.46743
	1.63511	2.20845			1.79829	2.27099
	1.69654	1.77717				3.36233
	1.62146	2.87526				2.40831
	1.22257	1.94124				2.81448
	1.30681	2.07079				2.83552
	1.28737	2.07325				3.24532
	1.69206	2.61403				3.1159
	1.38853	1.76087				2.16311
	1.28609	1.85536				2.12891
		2.12626				2.4303
		1.37232				3.63716
		1.92679				3.4501
		2.66744				4.88273
		2.72362				2.75784
		1.66011				2.91266
						3.02832
						3.82083
						2.10081
						2.35213
						2.08855
						3.05347
						3.37019
						3.00833
						1.7431
						1.98994
						2.13352
ave.	1.5647	1.90359	1.58754	2.15483	1.77507	2.32383

## Sheet: BR3
	Nuclei/Cytoplasm ratio of TFEB-mNG
	siLuc_non-treated	siLuc_LLOMe	siSTK38 #2_non-treated	siSTK38 #2_LLOMe	siSTK38 #3_non-treated	siSTK38 #3_LLOMe
	0.863385	1.72451	1.49355	1.39933	1.29054	2.0652
	1.15263	1.98506	1.74681	2.68961	1.3037	2.5644
	1.34364	2.23102	2.65819	1.91141	1.68896	1.92974
	1.35036	1.96048	1.22618	3.80736	2.09616	2.57854
	1.24007	2.11862	1.41963	2.31615	1.9477	2.09677
	1.36381	3.06289	1.56439	1.85397	2.13362	2.07159
	1.15289	3.54242	2.12636	3.35298	1.98958	1.46901
	1.21973	2.19305	1.49471	1.46128	2.21785	1.70308
	1.22106	2.01152	1.45019	1.87305	1.27027	2.15002
	1.65015	3.43939	2.15317	2.05386	1.89462	2.7158
	1.35416	3.25861	1.68837	1.97823	2.08063	1.90421
	1.57433	2.31279	1.14892	2.15087	1.7434	1.77554
	1.20644	1.57067	1.64609	2.3388	1.87058	2.6429
	1.19158	2.56034	0.912693	2.16195	2.20928	2.50313
	1.37776	2.14308	0.968651	1.06106	2.19639	1.84043
	1.32435	3.71215	1.3691	4.80748	1.748	1.28874
	1.81243	1.4453	1.03556	1.26343	2.01754	1.93109
	1.42325	1.48984	1.25287	1.51995	1.96849	1.50882
	1.16251	3.04562	0.903513	1.18635	2.79202	1.33355
	1.17618	2.08796	1.19568	2.77085	2.36189	2.85121
	1.3338	1.22742	1.04734	3.89839	1.68134	2.26279
	1.23301	1.34218	1.08741	2.28469	1.95279	1.42375
	1.48101	1.29389	1.29796	1.45129	1.62177	1.40154
	1.35647	2.17826	1.23565	2.67447	2.7822	3.4557
	0.99646	1.30002	1.14775	2.31818	1.96675	1.53301
	1.27342	1.44231	1.46521	3.04978	1.60425	1.89095
	1.54726	2.28671	1.65137	1.77767	2.37257	2.28634
	1.24665	1.98873	1.81793	1.11039	2.19837	1.43669
	1.80793	2.58538	1.22338	1.46618	1.81567	1.7985
	1.41704	1.96667	0.913208	1.7824	1.9499	2.06194
	1.07924	1.22452	1.53783	1.21842	1.95497	1.64635
	1.97722	1.52001	1.4612	1.19025	2.25888	2.14291
	1.65469	2.34114	1.168	1.66743	1.22572	1.31183
	1.1848	1.93134	1.90616	1.70223	1.58781	2.05907
	1.90168	2.44641	1.5656	1.60531	1.1927	1.81186
	2.00585	2.87824	1.48685	1.53762	1.48996	1.45097
	2.04579	1.92024	0.884617	1.54848	1.09395	1.47091
	1.96083	1.75072	1.10241	1.78216	1.44094	1.60259
	1.71027	2.14325	1.30425	4.24243	1.54329	1.51476
	1.15873	2.49054	1.55264	2.30516	1.81686	1.59368
	1.46591	2.42676	1.11096	3.34059	1.97195	1.93482
	1.84312	1.46891	1.19716	1.60173	1.61571	1.74216
	1.46155	1.99186	1.32151	4.31202	1.74076	2.56376
	1.16572	1.83071	1.46436	2.14637	1.57691	1.8189
	1.32929	1.6846	1.44114	1.75592	1.84421	1.86779
	1.91648	1.7808	1.60557	1.86564	1.62108	1.48531
	0.911827	2.37306	1.54617	2.62403	1.56018	2.03598
	1.33257	2.29195	1.35891	2.38738	1.34743	1.90902
	1.24252	2.02525	2.06051	1.19082	1.67356	2.30177
	1.18909	1.39702	1.95924	3.13172	1.70404	1.80555
	1.26508	3.45465	1.86956	2.08245	1.21322	2.09775
	1.28552	2.06001	2.55014	1.33668	1.7296	1.77007
	1.85928	2.04808	2.53005	4.98806	1.47258	2.47012
	1.15196	1.58099	2.06506	2.35898	1.33951	2.10838
	0.756211	2.02085	1.49047	1.51923	1.94569	1.56622
	1.52152	2.12529	1.41969	3.77172	1.43414	2.74202
	1.54185	1.93834	1.94633	1.7416	1.67874	1.5512
	1.30954	1.95058	1.82575	1.50599	1.64497	1.45531
	1.34018	1.86078	1.33513	1.90101	1.5677	1.61736
	1.63883	3.12498	1.64092	2.24331	1.55182	2.55628
	1.57019	1.23167	1.45917	2.28266	1.95525	1.74582
	1.36829	2.69418	2.00325	1.49266	1.35719	1.68853
	1.13999	1.63487	2.6908	1.02573	1.65475	2.77473
	1.0614	1.17939	1.18361	1.98399	2.44148	3.24559
	1.22335	1.89847	1.97505	2.1007	2.15717	1.81609
	1.13208	2.04542	1.95552	2.03783	1.20962	2.14837
	1.08528	1.81873	2.55939	1.64603	2.06031	2.51009
	1.16759	1.59855	1.87116	1.8011	1.78248	2.27655
	1.42995	2.37498	1.0389	3.22475	2.40169	2.2352
	1.08724	2.58628	1.66356	2.52375	2.19202	1.58938
	1.1409	1.68348	1.37507	2.77109	1.36345	1.25606
	1.09626	1.66406	1.07502	1.23012	1.63458	1.92516
	1.17909	2.19382	1.92886	1.91149	1.99203	1.64503
	1.45393	2.71524	2.23948	1.89413	1.58657	2.58623
	1.27627	2.18271	1.95992	1.09664	2.17896	1.40256
	1.28508	1.78613	1.82421	2.32871	1.10683	1.61826
	1.4734	2.01718	1.03219	1.16472	2.58088	2.20464
	1.24835	3.07133	1.12499	1.50096	1.89442	2.23751
	1.173	1.39653	0.956572	1.84262	1.42367	1.64984
	1.19518	1.65909	1.20474	1.41848	1.67543	1.87053
	1.11611	2.08912	2.32726	2.24372	2.0617	3.41462
	1.07871	1.48003	1.45511	1.05502	1.803	2.2021
	1.24979	2.03922	1.10477	2.08136	1.89935	1.13938
	1.29478	2.31493	1.64383	1.36079	1.46986	1.69839
	1.37246	1.74319	1.56264	1.36598	1.73786	2.1098
	1.11536	1.59006	2.30165	1.9546	1.50713	1.38325
	1.03741	1.92392	1.94843	2.09268	1.5743	1.39529
	1.25114	1.69245	1.17395	2.11089	1.71198	1.16118
	1.03335	1.81459	1.81351	1.15621	1.60687	2.41888
	1.3597	2.01603	1.97421	3.53315	1.73201	2.01491
	1.25638	2.16652	2.57906	2.57559	1.30526	3.92331
	1.38572	1.04932	1.5033	2.46386	1.79565	2.82939
	1.0886	1.43001	1.69703	3.28745	1.34735	2.52489
	0.81777	1.78467	1.74734	3.0772	1.39941	4.26912
	1.14752	2.67119	2.01705	2.93396	1.65887	1.80645
	1.51167	1.72648	2.31146	1.33066	1.17604	1.68395
	1.13126	1.84915	1.73831	2.09338	1.02349	3.07475
	1.18086	2.25007	1.94074	2.05776	1.2664	3.30463
	1.30876	1.20184	1.39525	1.69022	1.35156	4.1818
	1.04438	1.67174	1.17084	3.21663	1.21213	2.43184
	0.989284	1.5128	1.07524	2.57382	1.58532	2.32433
	1.0913	2.40074	1.92606	3.47268	1.36251	2.59107
	1.25736	1.30498	1.45234	2.20343	1.30986	3.09335
	1.25498	1.99095	1.8222	3.12337	1.89702	2.76438
	1.40984	2.08138	1.46807	3.10015	1.72455	1.69061
	1.13626	1.60284	1.26839	2.24741	1.40261	1.68982
	1.15741	2.16417	1.22615	5.12299	1.76617	2.10641
	1.17637	1.76775	1.79543	1.80751	1.51286	2.13375
	1.3959	1.06366	2.08519	1.35352	1.52808	2.10778
	1.10876	1.77161	1.46743	3.08788	2.11116	2.26399
	0.985464	1.14799	1.20133	1.46828	2.42043	1.86369
	0.881996	1.37318	1.29785	1.1639	1.58911	1.58764
	1.3615	0.996736	1.61798	2.26826	1.71441	1.89433
	1.15313	1.8228	1.02276	1.4395	1.71183	1.49587
	1.4495	1.47418	1.4197	1.45364	1.81426	1.3178
	1.26421	1.32899	1.27325	3.80119	1.65127	1.54724
	1.03958	2.07518	1.63748	1.54475	1.77311	0.794687
	1.15291	1.92381	2.02	1.64524	1.50452	2.24395
	0.99784	1.46633	2.12054	1.20502	1.56783	1.86493
	1.22183	1.82733	1.32118	2.38502	1.21408	1.65023
	1.32976	1.50888	2.16645	1.41111	1.13114	1.69229
	1.18929	2.41146	1.6505	3.3297	2.60205	1.59464
	1.25575	2.09768	1.61247	2.438	1.58006	1.15665
	1.48033	1.76651	1.66959	1.68159	1.5376	2.2683
	1.20026	1.68409	1.91492	2.32345	1.19404	2.2816
	1.39789	1.67035	1.89807	2.07556	2.51926	1.8921
	1.1396	2.10001	1.61165	2.35374	1.95329	2.20362
	1.42559	2.16472	1.2411	1.43991	1.95598	1.9572
	1.12207	1.29462	1.04373	1.71717	1.39984	2.30732
	1.29128	1.64054	2.36201	1.14103	1.46382	2.06258
	1.52695	1.60696	1.28269	2.29834	2.00688	2.55829
	1.59528	1.72768	1.1854	3.98408	1.19397	2.566
	1.11889	1.79429	0.994719	2.31604	2.1983	1.55485
	1.30779	2.12846	1.50397	1.15588	1.67027	2.4451
	1.10069	1.56311	1.54126	1.44145	2.05261	2.32565
	1.3633	2.65686	1.1645	1.8563	1.24436	1.68363
	1.46877	1.32204	1.58855	1.22343	1.61478	2.42995
	1.13175	1.34784	3.09132	1.36546	1.55542	1.73473
	1.18777	1.17414	2.53694	1.81841	2.36483	1.55115
	1.04472	1.20884	1.21295	1.49626	2.02477	1.68042
	1.10656	1.34149	1.55791	1.8867	1.17968	2.16785
	1.17183	1.25803	1.47518	1.07282	1.7465	1.95848
	1.10864	1.55098	0.993338	1.86074	1.33566	1.58194
	1.23396	1.29253	1.75013	1.73824	1.02755	2.8611
	1.18926	1.40371	1.36535	1.92972	2.06194	2.75839
	1.30195	2.20525	1.03064	1.5211	1.73151	3.15547
	1.23423	1.8022	1.22579	2.45003	2.01908	2.21872
	1.34993	1.7299	1.76901	2.61848	2.77707	2.39448
	1.17823	1.74071	1.63367	3.45011	1.65343	1.81041
	0.987623	1.95807	1.71183	3.41852	3.37781	2.21642
	1.39845	1.68899	1.89591	2.74001	2.74285	1.89909
	1.13625	3.02361	1.75916	1.75717	2.59467	2.21579
	1.63239	1.62558	1.53461	1.01479	1.35786	4.41794
	1.33308	1.6789	1.7848	1.41108	2.55613	3.11318
	1.28352	1.57517	1.31364		1.27551	1.3444
	1.42678	2.17531	1.77788		1.52856	1.19197
	1.61476	1.50704	1.65178		1.61376	1.90317
	1.3774	2.39348	1.72058		1.5925	2.65863
	1.31757	1.67152	1.62662		1.4401	1.46533
	1.28596	1.64292	1.5078		1.24782	2.30433
	1.32627	1.37029	1.65183		1.8381	1.86567
	1.34011	2.11904	2.20011		2.28925	1.17062
	1.47394	1.67756	1.90536		2.04184	1.25115
	1.30127	1.52911	1.52542		2.54873	1.71937
	1.38299	1.96084	1.53786		2.74176	1.64773
	1.37808	1.67769			1.99909	3.67215
	1.17107	1.6322			1.3162	1.60646
	1.50053	2.67539			1.93225	1.30768
	1.56257	2.55861			1.26026	1.56761
	1.59226	2.05763			1.42447	2.08537
	1.25026	1.42169			1.74676	1.63756
	1.31952	1.47461			2.74693	2.71535
	1.27751	1.36813			2.10884	1.95484
	1.31801	1.31605			1.83102	3.0323
	1.3752	1.69925			1.65419	1.64956
	0.954696	2.01192			1.60353	2.15625
	1.47373	1.64106			1.45432	2.79291
	1.05248	1.53252			1.35791	1.73126
	1.24872	1.62423			1.32683	2.22949
	1.84562	1.8598			2.73678	1.76492
	1.81078	1.7223			2.76106	1.35099
	2.03535	1.83281			1.36767	3.22999
	1.44109	1.4045			2.03996	1.40012
	1.5501	1.87028			2.16205	3.32647
	1.2699	2.21411			1.61893	1.57876
	1.45658	1.51609			2.23683	1.70542
	1.61593	1.77425				1.42563
	1.74324	1.66734				1.41619
	1.4795	1.41697
	1.38672	1.52649
	1.40573	1.56511
	1.21129	2.37423
	1.63706	1.90153
	0.870156	2.17117
	1.17211	2.19595
	1.04003	1.6821
	1.12413	1.6755
	1.47244	1.43806
	1.60107	1.94497
	1.16488	1.72356
	1.44076	1.57797
	1.26968	1.71708
	1.6596	1.90046
	1.33413	2.34112
	1.51914	2.03086
	1.44536	1.77513
	1.5674	2.23611
	1.90807	2.69792
	1.58913	2.26229
	1.46383	2.82185
	1.41986	2.28079
	1.61823	2.52077
	1.65617	2.52431
	1.2358	1.6096
	1.72941	2.24168
	1.59916	2.77349
		1.91395
		1.62094
		3.10278
		2.77617
		2.77799
		1.62492
		2.62662
		1.65595
		1.33781
		1.87645
		2.65856
		2.07799
		2.47689
		2.23704
		2.05408
		2.38296
		1.90059
		2.32444
		2.03468
		2.60632
		3.41205
		1.70052
		2.61193
		2.28477
		2.07215
		1.77695
		2.03752
ave.	1.33125	1.94591	1.58954	2.12688	1.77056	2.0504
