# Supplementary material for: Microautophagy regulated by STK38 and GABARAPs is essential to repair lysosomes and prevent aging
Source: EMBO Rep. 2023 Nov 21;24(12):e57300. doi: 10.15252/embr.202357300 (PMC10702834; doi:10.15252/embr.202357300)
Supplement: Supplementary file 4 — Source Data for Expanded View [file EMBR-24-e57300-s011.zip › Fig EV2/EV2H/EV2H_quantification.xlsx]

## Sheet: Summary
		Relative EGFR level (EGF 0 min=100%)
		EGF 0 min	EGF 15 min	EGF 30 min	EGF 60 min	EGF 120 min
siLuc	BR1	100	82.216	99.2758	55.0198	35.138
	BR2	100	70.0481	76.8142	44.3628	38.3371
	BR3	100	72.3919	81.3057	49.2509	23.7389
siSTK38 #1	BR1	100	87.3747	85.4724	60.1911	39.8942
	BR2	100	84.5361	96.7107	61.162	47.4341
	BR3	100	69.9401	66.1039	49.301	45.0518

## Sheet: BR1
	Adj. Vol. (Int)		EGFR/tubulin
	EGFR	tubulin		normalized
siLuc_EGF 0 min	3.92305e+07	2.29467e+07	1.70964	100
siLuc_EGF 15 min	3.20717e+07	2.28172e+07	1.4056	82.216
siLuc_EGF 30 min	3.09199e+07	1.82176e+07	1.69725	99.2758
siLuc_EGF 60 min	18275796	1.94291e+07	0.940638	55.0198
siLuc_EGF 120 min	1.23514e+07	2.05605e+07	0.600733	35.138
siSTK38 #1_EGF 0 min	4.20695e+07	1.80976e+07	2.32458	100
siSTK38 #1_EGF 15 min	3.08767e+07	1.52019e+07	2.0311	87.3747
siSTK38 #1_EGF 30 min	3.08149e+07	1.55092e+07	1.98688	85.4724
siSTK38 #1_EGF 60 min	28781759	2.05703e+07	1.39919	60.1911
siSTK38 #1_EGF 120 min	1.77075e+07	1.90942e+07	0.927373	39.8942

## Sheet: BR2
	Adj. Vol. (Int)		EGFR/tubulin
	EGFR	tubulin		normalized
siLuc_EGF 0 min	3.55615e+07	1.97353e+07	1.80193	100
siLuc_EGF 15 min	2.02402e+07	1.60355e+07	1.26221	70.0481
siLuc_EGF 30 min	2.37542e+07	1.71617e+07	1.38414	76.8142
siLuc_EGF 60 min	1.35126e+07	1.69037e+07	0.799385	44.3628
siLuc_EGF 120 min	1.03461e+07	1.49769e+07	0.690806	38.3371
siSTK38 #1_EGF 0 min	4.28387e+07	1.38484e+07	3.09342	100
siSTK38 #1_EGF 15 min	3.2317e+07	1.23581e+07	2.61506	84.5361
siSTK38 #1_EGF 30 min	3.58269e+07	1.19756e+07	2.99166	96.7107
siSTK38 #1_EGF 60 min	2.11193e+07	1.11625e+07	1.892	61.162
siSTK38 #1_EGF 120 min	1.84835e+07	1.25966e+07	1.46734	47.4341

## Sheet: BR3
	Adj. Vol. (Int)		EGFR/tubulin
	EGFR	tubulin		normalized
siLuc_EGF 0 min	2.80317e+07	9.01485e+06	3.10951	100
siLuc_EGF 15 min	2.16434e+07	9.61488e+06	2.25103	72.3919
siLuc_EGF 30 min	2.75263e+07	1.08877e+07	2.52821	81.3057
siLuc_EGF 60 min	1.60886e+07	1.05054e+07	1.53146	49.2509
siLuc_EGF 120 min	8.61376e+06	1.16692e+07	0.738163	23.7389
siSTK38 #1_EGF 0 min	3.11944e+07	1.04745e+07	2.97812	100
siSTK38 #1_EGF 15 min	2.65448e+07	1.27442e+07	2.0829	69.9401
siSTK38 #1_EGF 30 min	2.79283e+07	1.41865e+07	1.96865	66.1039
siSTK38 #1_EGF 60 min	2.06114e+07	1.40381e+07	1.46824	49.301
siSTK38 #1_EGF 120 min	1.75284e+07	1.30644e+07	1.3417	45.0518
