# Supplementary material for: Microautophagy regulated by STK38 and GABARAPs is essential to repair lysosomes and prevent aging
Source: EMBO Rep. 2023 Nov 21;24(12):e57300. doi: 10.15252/embr.202357300 (PMC10702834; doi:10.15252/embr.202357300)
Supplement: Supplementary file 4 — Source Data for Expanded View [file EMBR-24-e57300-s011.zip › Fig EV4/EV4B/EV4B_quantification.xlsx]

## Sheet: Summary
	free EGFP/total EGFP (normalized)
	BR1	BR2	BR3	mean
HA_nigericin	1	1	1	1
HA-STK38 WT_nigericin	1.2454	1.23895	1.0612	1.18185
HA-STK38 K118R_nigericin	0.859549	0.976826	0.938004	0.924793

## Sheet: BR1
	Adj. Vol. (Int)
	A: EGFP-TRPML1	B: free EGFP	free EGFP/total EGFP B/(A+B)	normalized
HA_nigericin	1.71502e+07	592263	0.033381	1
HA-STK38 WT_nigericin	2.22022e+07	963042	0.0415728	1.2454
HA-STK38 K118R_nigericin	2.08557e+07	616082	0.0286926	0.859549

## Sheet: BR2
	Adj. Vol. (Int)
	A: EGFP-TRPML1	B: free EGFP	free EGFP/total EGFP B/(A+B)	normalized
HA_nigericin	9.84449e+06	492097	0.0476072	1
HA-STK38 WT_nigericin	1.37467e+07	861643	0.058983	1.23895
HA-STK38 K118R_nigericin	1.43278e+07	698797	0.046504	0.976826

## Sheet: BR3
	Adj. Vol. (Int)
	A: EGFP-TRPML1	B: free EGFP	free EGFP/total EGFP B/(A+B)	normalized
HA_nigericin	1.72207e+07	619206	0.0347091	1
HA-STK38 WT_nigericin	1.59089e+07	608384	0.0368332	1.0612
HA-STK38 K118R_nigericin	2.06755e+07	695790	0.0325573	0.938004
