# Supplementary material for: Microautophagy regulated by STK38 and GABARAPs is essential to repair lysosomes and prevent aging
Source: EMBO Rep. 2023 Nov 21;24(12):e57300. doi: 10.15252/embr.202357300 (PMC10702834; doi:10.15252/embr.202357300)
Supplement: Supplementary file 4 — Source Data for Expanded View [file EMBR-24-e57300-s011.zip › Fig EV4/EV4D/EV4D_quantifiacation.xlsx]

## Sheet: Summary
	Relative DOK1 mRNA level to siControl
	BR1	BR2	BR3	mean
siControl_Flag	1	1	1	1
siDOK1_Flag	0.04	0.041	0.051	0.044
siDOK1_Flag-DOK1 WT	8.409	11.606	5.198	8.40433
siDOK1_Flag-DOK1 S269A	9.294	9.951	4.62	7.955
