# Supplementary material for: Microautophagy regulated by STK38 and GABARAPs is essential to repair lysosomes and prevent aging
Source: EMBO Rep. 2023 Nov 21;24(12):e57300. doi: 10.15252/embr.202357300 (PMC10702834; doi:10.15252/embr.202357300)
Supplement: Supplementary file 4 — Source Data for Expanded View [file EMBR-24-e57300-s011.zip › Fig EV5/EV5B/EV5B_quantification.xlsx]

## Sheet: Summary
	VPS4 dots/cell
	BR1	BR2	BR3	mean
WT_non-treated	0.787879	0.6875	2.40341	1.29293
FIP200 KO_non-treated	1.51079	0.517986	2.48701	1.50526
ATG3 KO_non-treated	1.71756	0.835443	2.37654	1.64318
ATG7 KO_non-treated	4.75912	0.969512	6.33333	4.02066
ATG16L1 KO_non-treated	1.58537	0.568862	2.7987	1.65098
WT_LLOMe	25.7988	24.6503	30.0566	26.8352
FIP200 KO_LLOMe	19.9919	22.5106	26.8963	23.133
ATG3 KO_LLOMe	5.13768	3.58642	9.34437	6.02282
ATG7 KO_LLOMe	5.26946	3.18657	6.69565	5.05056
ATG16L1 KO_LLOMe	16.7589	13.8313	24.0675	18.2192

## Sheet: BR1
WT_non-treated
	Image 1	Image 2	Image 3	Image 4	Image 5	Image 6	Image 7	Image 8		VPS4 dots/cell
Cell count	20	23	18	19	21	19	29	16		0.787879
VPS4 dots	11	14	15	17	18	14	16	25
FIP200 KO_non-treated
	Image 1	Image 2	Image 3	Image 4	Image 5	Image 6	Image 7	Image 8		VPS4 dots/cell
Cell count	17	14	20	15	18	16	17	22		1.51079
VPS4 dots	35	28	39	27	9	11	25	36
ATG3 KO_non-treated
	Image 1	Image 2	Image 3	Image 4	Image 5	Image 6	Image 7	Image 8		VPS4 dots/cell
Cell count	16	18	16	18	17	14	15	17		1.71756
VPS4 dots	52	43	30	6	16	2	60	16
ATG7 KO_non-treated
	Image 1	Image 2	Image 3	Image 4	Image 5	Image 6	Image 7	Image 8		VPS4 dots/cell
Cell count	19	18	13	17	19	17	17	17		4.75912
VPS4 dots	111	79	57	47	95	129	74	60
ATG16L1 KO_non-treated
	Image 1	Image 2	Image 3	Image 4	Image 5	Image 6	Image 7	Image 8		VPS4 dots/cell
Cell count	23	22	20	17	18	23	21	20		1.58537
VPS4 dots	37	38	33	24	18	43	37	30
WT_LLOMe
	Image 1	Image 2	Image 3	Image 4	Image 5	Image 6	Image 7	Image 8		VPS4 dots/cell
Cell count	23	25	21	22	17	18	18	25		25.7988
VPS4 dots	526	711	652	587	532	351	466	535
FIP200 KO_LLOMe
	Image 1	Image 2	Image 3	Image 4	Image 5	Image 6	Image 7	Image 8		VPS4 dots/cell
Cell count	12	14	16	11	17	16	16	22		19.9919
VPS4 dots	203	286	233	215	339	243	430	530
ATG3 KO_LLOMe
	Image 1	Image 2	Image 3	Image 4	Image 5	Image 6	Image 7	Image 8		VPS4 dots/cell
Cell count	17	15	16	26	15	17	15	17		5.13768
VPS4 dots	99	87	48	90	98	94	44	149
ATG7 KO_LLOMe
	Image 1	Image 2	Image 3	Image 4	Image 5	Image 6	Image 7	Image 8		VPS4 dots/cell
Cell count	19	18	21	23	22	23	16	25		5.26946
VPS4 dots	65	132	97	126	133	136	80	111
ATG16L1 KO_LLOMe
	Image 1	Image 2	Image 3	Image 4	Image 5	Image 6	Image 7	Image 8		VPS4 dots/cell
Cell count	20	20	18	14	16	14	14	25		16.7589
VPS4 dots	362	314	198	276	348	270	319	276

## Sheet: BR2
WT_non-treated
	Image 1	Image 2	Image 3	Image 4	Image 5	Image 6	Image 7	Image 8		VPS4 dots/cell
Cell count	18	22	25	21	15	19	20	20		0.6875
VPS4 dots	18	21	14	7	7	3	14	26
FIP200 KO_non-treated
	Image 1	Image 2	Image 3	Image 4	Image 5	Image 6	Image 7	Image 8		VPS4 dots/cell
Cell count	15	25	17	19	17	17	14	15		0.517986
VPS4 dots	5	10	4	17	15	5	10	6
ATG3 KO_non-treated
	Image 1	Image 2	Image 3	Image 4	Image 5	Image 6	Image 7	Image 8		VPS4 dots/cell
Cell count	17	15	22	16	22	19	23	24		0.835443
VPS4 dots	15	17	26	9	17	10	16	22
ATG7 KO_non-treated
	Image 1	Image 2	Image 3	Image 4	Image 5	Image 6	Image 7	Image 8		VPS4 dots/cell
Cell count	21	16	27	20	11	24	20	25		0.969512
VPS4 dots	10	20	15	21	10	44	15	24
ATG16L1 KO_non-treated
	Image 1	Image 2	Image 3	Image 4	Image 5	Image 6	Image 7	Image 8		VPS4 dots/cell
Cell count	21	21	21	25	17	24	20	18		0.568862
VPS4 dots	10	9	10	7	7	17	21	14
WT_LLOMe
	Image 1	Image 2	Image 3	Image 4	Image 5	Image 6	Image 7	Image 8		VPS4 dots/cell
Cell count	26	15	18	23	22	27	25	27		24.6503
VPS4 dots	526	434	403	577	561	845	569	596
FIP200 KO_LLOMe
	Image 1	Image 2	Image 3	Image 4	Image 5	Image 6	Image 7	Image 8		VPS4 dots/cell
Cell count	24	15	19	14	15	18	17	19		22.5106
VPS4 dots	443	403	509	261	459	391	298	410
ATG3 KO_LLOMe
	Image 1	Image 2	Image 3	Image 4	Image 5	Image 6	Image 7	Image 8		VPS4 dots/cell
Cell count	22	16	23	26	20	24	17	14		3.58642
VPS4 dots	82	57	85	57	68	100	73	59
ATG7 KO_LLOMe
	Image 1	Image 2	Image 3	Image 4	Image 5	Image 6	Image 7	Image 8		VPS4 dots/cell
Cell count	17	16	14	17	15	20	17	18		3.18657
VPS4 dots	52	70	40	74	65	31	42	53
ATG16L1 KO_LLOMe
	Image 1	Image 2	Image 3	Image 4	Image 5	Image 6	Image 7	Image 8		VPS4 dots/cell
Cell count	21	18	15	23	26	17	19	21		13.8313
VPS4 dots	322	214	239	317	269	282	292	278

## Sheet: BR3
WT_non-treated
	Image 1	Image 2	Image 3	Image 4	Image 5	Image 6	Image 7	Image 8		VPS4 dots/cell
Cell count	32	17	18	24	22	20	21	22		2.40341
VPS4 dots	106	55	43	59	50	56	38	16
FIP200 KO_non-treated
	Image 1	Image 2	Image 3	Image 4	Image 5	Image 6	Image 7	Image 8		VPS4 dots/cell
Cell count	22	20	13	16	17	17	26	23		2.48701
VPS4 dots	16	42	43	71	15	98	50	48
ATG3 KO_non-treated
	Image 1	Image 2	Image 3	Image 4	Image 5	Image 6	Image 7	Image 8		VPS4 dots/cell
Cell count	17	18	26	17	16	17	21	30		2.37654
VPS4 dots	73	38	3	30	34	111	55	41
ATG7 KO_non-treated
	Image 1	Image 2	Image 3	Image 4	Image 5	Image 6	Image 7	Image 8		VPS4 dots/cell
Cell count	12	12	14	18	19	21	14	16		6.33333
VPS4 dots	100	102	28	62	112	150	62	182
ATG16L1 KO_non-treated
	Image 1	Image 2	Image 3	Image 4	Image 5	Image 6	Image 7	Image 8		VPS4 dots/cell
Cell count	18	14	21	24	14	21	24	18		2.7987
VPS4 dots	65	68	41	47	73	36	61	40
WT_LLOMe
	Image 1	Image 2	Image 3	Image 4	Image 5	Image 6	Image 7	Image 8		VPS4 dots/cell
Cell count	18	12	22	23	19	16	20	29		30.0566
VPS4 dots	573	427	736	578	475	547	609	834
FIP200 KO_LLOMe
	Image 1	Image 2	Image 3	Image 4	Image 5	Image 6	Image 7	Image 8		VPS4 dots/cell
Cell count	14	19	13	17	14	17	22	19		26.8963
VPS4 dots	433	698	464	496	425	564	197	354
ATG3 KO_LLOMe
	Image 1	Image 2	Image 3	Image 4	Image 5	Image 6	Image 7	Image 8		VPS4 dots/cell
Cell count	24	25	12	17	19	22	14	18		9.34437
VPS4 dots	179	328	177	89	186	166	133	153
ATG7 KO_LLOMe
	Image 1	Image 2	Image 3	Image 4	Image 5	Image 6	Image 7	Image 8		VPS4 dots/cell
Cell count	15	22	14	15	13	20	23	16		6.69565
VPS4 dots	88	168	112	103	162	91	108	92
ATG16L1 KO_LLOMe
	Image 1	Image 2	Image 3	Image 4	Image 5	Image 6	Image 7	Image 8		VPS4 dots/cell
Cell count	22	18	19	21	19	21	23	20		24.0675
VPS4 dots	502	508	601	606	416	323	451	516
