# Supplementary material for: Microautophagy regulated by STK38 and GABARAPs is essential to repair lysosomes and prevent aging
Source: EMBO Rep. 2023 Nov 21;24(12):e57300. doi: 10.15252/embr.202357300 (PMC10702834; doi:10.15252/embr.202357300)
Supplement: Supplementary file 4 — Source Data for Expanded View [file EMBR-24-e57300-s011.zip › Fig EV5/EV5D/EV5D_quantification.xlsx]

## Sheet: Summary
	VPS4 dots/cell
	BR1	BR2	BR3	mean
WT_non-treated	1.49405	1.18935	1.23529	1.30623
hexa KO_non-treated	1.26543	1.25325	0.471698	0.996792
LC3 TKO_non-treated	1.41975	0.757225	0.25	0.808993
GABARAP TKO_non-treated	1.47761	1.75581	0.503067	1.2455
WT_LLOMe	24.6319	31.0061	20.7485	25.4622
hexa KO_LLOMe	6.53521	7.11377	5.34161	6.3302
LC3 TKO_LLOMe	13.2246	18.4096	13.7438	15.126
GABARAP TKO_LLOMe	5.70423	7.20942	3.92899	5.61421

## Sheet: BR1
WT_non-treated
	Image 1	Image 2	Image 3	Image 4	Image 5	Image 6	Image 7	Image 8		VPS4 dots/cell
Cell count	27	21	18	21	14	22	25	20		1.49405
VPS4 dots	70	68	19	15	17	25	19	18
hexa KO_non-treated
	Image 1	Image 2	Image 3	Image 4	Image 5	Image 6	Image 7	Image 8		VPS4 dots/cell
Cell count	18	16	18	27	22	23	17	21		1.26543
VPS4 dots	18	18	38	60	15	25	16	15
LC3 TKO_non-treated
	Image 1	Image 2	Image 3	Image 4	Image 5	Image 6	Image 7	Image 8		VPS4 dots/cell
Cell count	22	21	18	23	26	21	16	15		1.41975
VPS4 dots	17	27	35	55	51	8	20	17
GABARAP TKO_non-treated
	Image 1	Image 2	Image 3	Image 4	Image 5	Image 6	Image 7	Image 8		VPS4 dots/cell
Cell count	16	15	13	15	26	14	17	18		1.47761
VPS4 dots	30	22	53	26	20	12	11	24
WT_LLOMe
	Image 1	Image 2	Image 3	Image 4	Image 5	Image 6	Image 7	Image 8		VPS4 dots/cell
Cell count	18	11	17	27	22	15	16	18		24.6319
VPS4 dots	420	350	446	599	677	292	397	366
hexa KO_LLOMe
	Image 1	Image 2	Image 3	Image 4	Image 5	Image 6	Image 7	Image 8		VPS4 dots/cell
Cell count	20	17	19	18	16	16	22	14		6.53521
VPS4 dots	167	52	152	103	135	134	93	92
LC3 TKO_LLOMe
	Image 1	Image 2	Image 3	Image 4	Image 5	Image 6	Image 7	Image 8		VPS4 dots/cell
Cell count	16	17	14	19	17	17	20	18		13.2246
VPS4 dots	168	250	179	298	292	310	160	168
GABARAP TKO_LLOMe
	Image 1	Image 2	Image 3	Image 4	Image 5	Image 6	Image 7	Image 8		VPS4 dots/cell
Cell count	22	15	13	20	21	15	21	15		5.70423
VPS4 dots	81	80	80	165	107	107	113	77

## Sheet: BR2
WT_non-treated
	Image 1	Image 2	Image 3	Image 4	Image 5	Image 6	Image 7	Image 8		VPS4 dots/cell
Cell count	17	21	21	16	27	19	23	25		1.18935
VPS4 dots	30	44	30	24	23	13	11	26
hexa KO_non-treated
	Image 1	Image 2	Image 3	Image 4	Image 5	Image 6	Image 7	Image 8		VPS4 dots/cell
Cell count	15	28	20	17	15	16	23	20		1.25325
VPS4 dots	11	18	28	14	61	19	21	21
LC3 TKO_non-treated
	Image 1	Image 2	Image 3	Image 4	Image 5	Image 6	Image 7	Image 8		VPS4 dots/cell
Cell count	25	14	20	29	20	23	21	21		0.757225
VPS4 dots	27	20	17	9	18	17	18	5
GABARAP TKO_non-treated
	Image 1	Image 2	Image 3	Image 4	Image 5	Image 6	Image 7	Image 8		VPS4 dots/cell
Cell count	18	25	20	20	22	24	22	21		1.75581
VPS4 dots	27	31	32	42	75	36	18	41
WT_LLOMe
	Image 1	Image 2	Image 3	Image 4	Image 5	Image 6	Image 7	Image 8		VPS4 dots/cell
Cell count	17	30	18	22	20	16	23	18		31.0061
VPS4 dots	651	802	545	636	663	670	677	441
hexa KO_LLOMe
	Image 1	Image 2	Image 3	Image 4	Image 5	Image 6	Image 7	Image 8		VPS4 dots/cell
Cell count	25	20	22	18	25	16	18	23		7.11377
VPS4 dots	139	134	136	116	168	146	218	131
LC3 TKO_LLOMe
	Image 1	Image 2	Image 3	Image 4	Image 5	Image 6	Image 7	Image 8		VPS4 dots/cell
Cell count	20	30	21	26	22	25	20	24		18.4096
VPS4 dots	432	516	315	450	442	559	365	382
GABARAP TKO_LLOMe
	Image 1	Image 2	Image 3	Image 4	Image 5	Image 6	Image 7	Image 8		VPS4 dots/cell
Cell count	20	34	25	28	24	20	21	19		7.20942
VPS4 dots	128	205	198	263	164	136	174	109

## Sheet: BR3
WT_non-treated
	Image 1	Image 2	Image 3	Image 4	Image 5	Image 6	Image 7	Image 8		VPS4 dots/cell
Cell count	22	25	23	29	21	21	12	17		1.23529
VPS4 dots	20	40	25	40	28	23	20	14
hexa KO_non-treated
	Image 1	Image 2	Image 3	Image 4	Image 5	Image 6	Image 7	Image 8		VPS4 dots/cell
Cell count	17	13	28	22	21	23	17	18		0.471698
VPS4 dots	7	5	21	3	13	5	6	15
LC3 TKO_non-treated
	Image 1	Image 2	Image 3	Image 4	Image 5	Image 6	Image 7	Image 8		VPS4 dots/cell
Cell count	16	20	18	18	14	16	22	20		0.25
VPS4 dots	3	10	13	1	3	3	1	2
GABARAP TKO_non-treated
	Image 1	Image 2	Image 3	Image 4	Image 5	Image 6	Image 7	Image 8		VPS4 dots/cell
Cell count	18	20	16	17	21	23	24	24		0.503067
VPS4 dots	12	6	3	24	5	12	10	10
WT_LLOMe
	Image 1	Image 2	Image 3	Image 4	Image 5	Image 6	Image 7	Image 8		VPS4 dots/cell
Cell count	22	23	20	22	19	24	16	21		20.7485
VPS4 dots	537	475	305	391	395	579	347	436
hexa KO_LLOMe
	Image 1	Image 2	Image 3	Image 4	Image 5	Image 6	Image 7	Image 8		VPS4 dots/cell
Cell count	18	19	20	24	21	20	22	17		5.34161
VPS4 dots	45	95	108	145	149	107	117	94
LC3 TKO_LLOMe
	Image 1	Image 2	Image 3	Image 4	Image 5	Image 6	Image 7	Image 8		VPS4 dots/cell
Cell count	22	20	21	14	21	19	16	27		13.7438
VPS4 dots	368	307	267	265	269	269	210	244
GABARAP TKO_LLOMe
	Image 1	Image 2	Image 3	Image 4	Image 5	Image 6	Image 7	Image 8		VPS4 dots/cell
Cell count	16	22	29	26	22	18	19	17		3.92899
VPS4 dots	55	70	106	74	78	83	91	107
