# Supplementary material for: Microautophagy regulated by STK38 and GABARAPs is essential to repair lysosomes and prevent aging
Source: EMBO Rep. 2023 Nov 21;24(12):e57300. doi: 10.15252/embr.202357300 (PMC10702834; doi:10.15252/embr.202357300)
Supplement: Supplementary file 4 — Source Data for Expanded View [file EMBR-24-e57300-s011.zip › Fig EV5/EV5E/EV5E_quantification.xlsx]

## Sheet: Summary
	Adj. Vol. (Int)		ALIX/Flag-ATG8
	ALIX	Flag-ATG8		normalized
Flag-LC3B_non-treated	2161738	1.8712e+07	0.115527	1
Flag-GBRPL2_non-treated	7.94151e+06	8.14573e+06	0.974929	8.43897
Flag-LC3B_LLOMe	3.53242e+06	3.01684e+07	0.11709	1.01353
Flag-GBRPL2_LLOMe	5.21673e+06	1.07301e+07	0.486176	4.20833
