# Supplementary material for: Microautophagy regulated by STK38 and GABARAPs is essential to repair lysosomes and prevent aging
Source: EMBO Rep. 2023 Nov 21;24(12):e57300. doi: 10.15252/embr.202357300 (PMC10702834; doi:10.15252/embr.202357300)
Supplement: Supplementary file 5 — Source Data for Figure 1 [file EMBR-24-e57300-s009.zip]

Archive with 124 entries (118 files):
- Fig 1/
- Fig 1/.DS_Store
- __MACOSX/Fig 1/._.DS_Store
- Fig 1/1F/
- Fig 1/1A/
- Fig 1/1B/
- Fig 1/1E/
- Fig 1/1C/
- Fig 1/1F/.DS_Store
- __MACOSX/Fig 1/1F/._.DS_Store
- Fig 1/1F/1F_quantification.xlsx
- __MACOSX/Fig 1/1F/._1F_quantification.xlsx
- Fig 1/1A/non-treated_LAMP1.tif
- __MACOSX/Fig 1/1A/._non-treated_LAMP1.tif
- Fig 1/1A/.DS_Store
- __MACOSX/Fig 1/1A/._.DS_Store
- Fig 1/1A/LLOMe_LAMP1.tif
- __MACOSX/Fig 1/1A/._LLOMe_LAMP1.tif
- Fig 1/1A/EBSS_Merge.tif
- __MACOSX/Fig 1/1A/._EBSS_Merge.tif
- Fig 1/1A/LLOMe_mNG-STK38.tif
- __MACOSX/Fig 1/1A/._LLOMe_mNG-STK38.tif
- Fig 1/1A/non-treated_mNG-STK38.tif
- __MACOSX/Fig 1/1A/._non-treated_mNG-STK38.tif
- Fig 1/1A/LLOMe_Merge.tif
- __MACOSX/Fig 1/1A/._LLOMe_Merge.tif
- Fig 1/1A/EBSS_mNG-STK38.tif
- __MACOSX/Fig 1/1A/._EBSS_mNG-STK38.tif
- Fig 1/1A/non-treated_Merge.tif
- __MACOSX/Fig 1/1A/._non-treated_Merge.tif
- Fig 1/1A/EBSS_LAMP1.tif
- __MACOSX/Fig 1/1A/._EBSS_LAMP1.tif
- Fig 1/1B/non-treated_LAMP1.tif
- Fig 1/1B/BAPTA_mNG-STK38.tif
- Fig 1/1B/LLOMe+BAPTA_mNG-STK38.tif
- Fig 1/1B/LLOMe+BAPTA_Merge.tif
- Fig 1/1B/.DS_Store
- __MACOSX/Fig 1/1B/._.DS_Store
- Fig 1/1B/LLOMe_LAMP1.tif
- Fig 1/1B/BAPTA_Merge.tif
- Fig 1/1B/LLOMe_mNG-STK38.tif
- Fig 1/1B/non-treated_mNG-STK38.tif
- Fig 1/1B/LLOMe_Merge.tif
- Fig 1/1B/LLOMe+BAPTA_LAMP1.tif
- Fig 1/1B/non-treated_Merge.tif
- Fig 1/1B/BAPTA_LAMP1.tif
- Fig 1/1E/WT_LLOMe_Merge.tif
- __MACOSX/Fig 1/1E/._WT_LLOMe_Merge.tif
- Fig 1/1E/deltaC_non-treated_mNG-STK38.tif
- __MACOSX/Fig 1/1E/._deltaC_non-treated_mNG-STK38.tif
- Fig 1/1E/T444A_LLOMe_Merge.tif
- __MACOSX/Fig 1/1E/._T444A_LLOMe_Merge.tif
- Fig 1/1E/T74A_LLOMe_LAMP1.tif
- __MACOSX/Fig 1/1E/._T74A_LLOMe_LAMP1.tif
- Fig 1/1E/.DS_Store
- __MACOSX/Fig 1/1E/._.DS_Store
- Fig 1/1E/T444A_non-treated_mNG-STK38.tif
- __MACOSX/Fig 1/1E/._T444A_non-treated_mNG-STK38.tif
- Fig 1/1E/T74A_non-treated_mNG-STK38.tif
- __MACOSX/Fig 1/1E/._T74A_non-treated_mNG-STK38.tif
- Fig 1/1E/deltaC_non-treated_Merge.tif
- __MACOSX/Fig 1/1E/._deltaC_non-treated_Merge.tif
- Fig 1/1E/S281A_non-treated_Merge.tif
- __MACOSX/Fig 1/1E/._S281A_non-treated_Merge.tif
- Fig 1/1E/deltaC_LLOMe_mNG-STK38.tif
- __MACOSX/Fig 1/1E/._deltaC_LLOMe_mNG-STK38.tif
- Fig 1/1E/deltaC_LLOMe_LAMP1.tif
- __MACOSX/Fig 1/1E/._deltaC_LLOMe_LAMP1.tif
- Fig 1/1E/T444A_non-treated_LAMP1.tif
- __MACOSX/Fig 1/1E/._T444A_non-treated_LAMP1.tif
- Fig 1/1E/deltaN_LLOMe_mNG-STK38.tif
- __MACOSX/Fig 1/1E/._deltaN_LLOMe_mNG-STK38.tif
- Fig 1/1E/T74A_non-treated_Merge.tif
- __MACOSX/Fig 1/1E/._T74A_non-treated_Merge.tif
- Fig 1/1E/deltaN_LLOMe_Merge.tif
- __MACOSX/Fig 1/1E/._deltaN_LLOMe_Merge.tif
- Fig 1/1E/deltaN_non-treated_LAMP1.tif
- __MACOSX/Fig 1/1E/._deltaN_non-treated_LAMP1.tif
- Fig 1/1E/S281A_non-treated_mNG-STK38.tif
- __MACOSX/Fig 1/1E/._S281A_non-treated_mNG-STK38.tif
- Fig 1/1E/WT_LLOMe_mNG-STK38.tif
- __MACOSX/Fig 1/1E/._WT_LLOMe_mNG-STK38.tif
- Fig 1/1E/S281A_LLOMe_LAMP1.tif
- __MACOSX/Fig 1/1E/._S281A_LLOMe_LAMP1.tif
- Fig 1/1E/WT_non-treated_LAMP1.tif
- __MACOSX/Fig 1/1E/._WT_non-treated_LAMP1.tif
- Fig 1/1E/deltaN_non-treated_mNG-STK38.tif
- __MACOSX/Fig 1/1E/._deltaN_non-treated_mNG-STK38.tif
- Fig 1/1E/deltaC_LLOMe_Merge.tif
- __MACOSX/Fig 1/1E/._deltaC_LLOMe_Merge.tif
- Fig 1/1E/deltaC_non-treated_LAMP1.tif
- __MACOSX/Fig 1/1E/._deltaC_non-treated_LAMP1.tif
- Fig 1/1E/T74A_LLOMe_mNG-STK38.tif
- __MACOSX/Fig 1/1E/._T74A_LLOMe_mNG-STK38.tif
- Fig 1/1E/S281A_non-treated_LAMP1.tif
- __MACOSX/Fig 1/1E/._S281A_non-treated_LAMP1.tif
- Fig 1/1E/T444A_LLOMe_LAMP1.tif
- __MACOSX/Fig 1/1E/._T444A_LLOMe_LAMP1.tif
- Fig 1/1E/T74A_LLOMe_Merge.tif
- __MACOSX/Fig 1/1E/._T74A_LLOMe_Merge.tif
- Fig 1/1E/WT_non-treated_mNG-STK38.tif
- __MACOSX/Fig 1/1E/._WT_non-treated_mNG-STK38.tif
- Fig 1/1E/WT_LLOMe_LAMP1.tif
- __MACOSX/Fig 1/1E/._WT_LLOMe_LAMP1.tif
- Fig 1/1E/T444A_LLOMe_mNG-STK38.tif
- __MACOSX/Fig 1/1E/._T444A_LLOMe_mNG-STK38.tif
- Fig 1/1E/S281A_LLOMe_mNG-STK38.tif
- __MACOSX/Fig 1/1E/._S281A_LLOMe_mNG-STK38.tif
- Fig 1/1E/WT_non-treated_Merge.tif
- __MACOSX/Fig 1/1E/._WT_non-treated_Merge.tif
- Fig 1/1E/S281A_LLOMe_Merge.tif
- __MACOSX/Fig 1/1E/._S281A_LLOMe_Merge.tif
- Fig 1/1E/deltaN_non-treated_Merge.tif
- __MACOSX/Fig 1/1E/._deltaN_non-treated_Merge.tif
- Fig 1/1E/deltaN_LLOMe_LAMP1.tif
- __MACOSX/Fig 1/1E/._deltaN_LLOMe_LAMP1.tif
- Fig 1/1E/T74A_non-treated_LAMP1.tif
- __MACOSX/Fig 1/1E/._T74A_non-treated_LAMP1.tif
- Fig 1/1E/T444A_non-treated_Merge.tif
- __MACOSX/Fig 1/1E/._T444A_non-treated_Merge.tif
- Fig 1/1C/1C_quantification.xlsx
- __MACOSX/Fig 1/1C/._1C_quantification.xlsx
- Fig 1/1C/.DS_Store
- __MACOSX/Fig 1/1C/._.DS_Store
