# Supplementary material for: Microautophagy regulated by STK38 and GABARAPs is essential to repair lysosomes and prevent aging
Source: EMBO Rep. 2023 Nov 21;24(12):e57300. doi: 10.15252/embr.202357300 (PMC10702834; doi:10.15252/embr.202357300)
Supplement: Supplementary file 5 — Source Data for Figure 1 [file EMBR-24-e57300-s009.zip › Fig 1/1F/1F_quantification.xlsx]

## Sheet: Summary
	% mNG-STK38+ LAMP1
	BR1	BR2	BR3	mean
WT_non-treated	1.81818	2.13096	4.44218	2.79711
deltaN_non-treated	1.34328	6.61588	4.62185	4.19367
deltaC_non-treated	1.654	1.51406	0.539511	1.23586
T74A_non-treated	0.862706	4.64119	3.25938	2.92109
S281A_non-treated	3.16122	5.3407	2.38936	3.63043
T444A_non-treated	1.12007	3.33863	1.70871	2.0558
WT_LLOMe	29.5616	32.088	30.4171	30.6889
deltaN_LLOMe	39.9348	42.3478	42.735	41.6725
deltaC_LLOMe	2.81749	5.07187	2.45902	3.44946
T74A_LLOMe	18.5235	34.3606	26.8066	26.5636
S281A_LLOMe	25.7493	36.5396	22.2945	28.1945
T444A_LLOMe	23.2386	23.2192	24.3671	23.6083

## Sheet: BR1
WT_non-treated
	Image 1	Image 2	Image 3	Image 4	Image 5	Image 6	Image 7	Image 8		% mNG-STK38+ LAMP1
Cell count	12	12	10	9	12	10	13	9		1.81818
LAMP1 dots	496	454	434	325	465	318	552	421
mNG-STK38+LAMP1 dots	0	48	0	1	0	3	0	11
deltaN_non-treated
	Image 1	Image 2	Image 3	Image 4	Image 5	Image 6	Image 7	Image 8		% mNG-STK38+ LAMP1
Cell count	8	13	6	7	13	12	6	7		1.34328
LAMP1 dots	328	396	199	322	359	355	341	380
mNG-STK38+LAMP1 dots	6	8	0	0	0	4	13	5
deltaC_non-treated
	Image 1	Image 2	Image 3	Image 4	Image 5	Image 6	Image 7	Image 8		% mNG-STK38+ LAMP1
Cell count	7	16	13	18	17	15	18	13		1.654
LAMP1 dots	553	464	462	548	546	618	693	590
mNG-STK38+LAMP1 dots	3	5	0	15	2	47	1	1
T74A_non-treated
	Image 1	Image 2	Image 3	Image 4	Image 5	Image 6	Image 7	Image 8		% mNG-STK38+ LAMP1
Cell count	9	16	17	14	11	18	18	8		0.862706
LAMP1 dots	319	606	602	527	403	702	598	300
mNG-STK38+LAMP1 dots	8	5	0	4	0	17	0	1
S281A_non-treated
	Image 1	Image 2	Image 3	Image 4	Image 5	Image 6	Image 7	Image 8		% mNG-STK38+ LAMP1
Cell count	9	11	13	8	13	13	12	15		3.16122
LAMP1 dots	395	511	493	318	480	530	577	492
mNG-STK38+LAMP1 dots	9	19	1	0	38	49	4	0
T444A_non-treated
	Image 1	Image 2	Image 3	Image 4	Image 5	Image 6	Image 7	Image 8		% mNG-STK38+ LAMP1
Cell count	10	16	22	11	9	16	14	10		1.12007
LAMP1 dots	435	675	692	551	446	561	595	509
mNG-STK38+LAMP1 dots	2	17	2	3	21	4	0	1
WT_LLOMe
	Image 1	Image 2	Image 3	Image 4	Image 5	Image 6	Image 7	Image 8		% mNG-STK38+ LAMP1
Cell count	8	6	5	14	7	5	9	7		29.5616
LAMP1 dots	412	468	266	620	338	337	487	448
mNG-STK38+LAMP1 dots	130	206	74	142	102	156	59	129
deltaN_LLOMe
	Image 1	Image 2	Image 3	Image 4	Image 5	Image 6	Image 7	Image 8		% mNG-STK38+ LAMP1
Cell count	11	11	14	9	15	11	14	15		39.9348
LAMP1 dots	505	402	575	643	856	711	718	801
mNG-STK38+LAMP1 dots	209	219	207	305	284	232	340	285
deltaC_LLOMe
	Image 1	Image 2	Image 3	Image 4	Image 5	Image 6	Image 7	Image 8		% mNG-STK38+ LAMP1
Cell count	6	16	15	21	17	14	12	16		2.81749
LAMP1 dots	310	591	558	616	820	515	549	797
mNG-STK38+LAMP1 dots	49	31	11	9	10	6	5	13
T74A_LLOMe
	Image 1	Image 2	Image 3	Image 4	Image 5	Image 6	Image 7	Image 8		% mNG-STK38+ LAMP1
Cell count	12	11	5	7	11	5	15	9		18.5235
LAMP1 dots	472	593	211	426	547	371	651	427
mNG-STK38+LAMP1 dots	49	147	51	73	147	93	42	83
S281A_LLOMe
	Image 1	Image 2	Image 3	Image 4	Image 5	Image 6	Image 7	Image 8		% mNG-STK38+ LAMP1
Cell count	6	7	7	9	11	4	14	8		25.7493
LAMP1 dots	337	363	332	460	487	185	500	439
mNG-STK38+LAMP1 dots	116	115	83	92	68	72	99	154
T444A_LLOMe
	Image 1	Image 2	Image 3	Image 4	Image 5	Image 6	Image 7	Image 8		% mNG-STK38+ LAMP1
Cell count	9	15	11	9	5	12	16	8		23.2386
LAMP1 dots	378	555	422	427	535	582	716	430
mNG-STK38+LAMP1 dots	129	60	161	83	109	169	81	148

## Sheet: BR2
WT_non-treated
	Image 1	Image 2	Image 3	Image 4	Image 5	Image 6	Image 7	Image 8		% mNG-STK38+ LAMP1
Cell count	6	8	9	6	9	10	12	11		2.13096
LAMP1 dots	211	278	321	278	318	414	433	328
mNG-STK38+LAMP1 dots	6	0	33	0	1	10	2	3
deltaN_non-treated
	Image 1	Image 2	Image 3	Image 4	Image 5	Image 6	Image 7	Image 8		% mNG-STK38+ LAMP1
Cell count	7	11	9	11	11	4	12	5		6.61588
LAMP1 dots	338	347	236	416	398	149	422	188
mNG-STK38+LAMP1 dots	24	17	61	0	20	19	24	0
deltaC_non-treated
	Image 1	Image 2	Image 3	Image 4	Image 5	Image 6	Image 7	Image 8		% mNG-STK38+ LAMP1
Cell count	8	8	8	6	10	9	10	8		1.51406
LAMP1 dots	363	382	222	231	544	358	328	346
mNG-STK38+LAMP1 dots	7	1	1	0	3	28	0	2
T74A_non-treated
	Image 1	Image 2	Image 3	Image 4	Image 5	Image 6	Image 7	Image 8		% mNG-STK38+ LAMP1
Cell count	8	8	8	13	7	8	11	11		4.64119
LAMP1 dots	449	294	265	417	252	253	244	390
mNG-STK38+LAMP1 dots	33	9	24	0	25	18	1	9
S281A_non-treated
	Image 1	Image 2	Image 3	Image 4	Image 5	Image 6	Image 7	Image 8		% mNG-STK38+ LAMP1
Cell count	8	11	11	9	10	6	10	12		5.3407
LAMP1 dots	402	488	290	255	296	303	320	361
mNG-STK38+LAMP1 dots	19	18	4	14	1	6	81	2
T444A_non-treated
	Image 1	Image 2	Image 3	Image 4	Image 5	Image 6	Image 7	Image 8		% mNG-STK38+ LAMP1
Cell count	7	9	4	9	10	9	11	8		3.33863
LAMP1 dots	255	321	138	373	458	263	384	324
mNG-STK38+LAMP1 dots	32	12	1	1	1	1	35	1
WT_LLOMe
	Image 1	Image 2	Image 3	Image 4	Image 5	Image 6	Image 7	Image 8		% mNG-STK38+ LAMP1
Cell count	7	7	8	5	10	13	10	7		32.088
LAMP1 dots	473	274	357	366	609	479	442	319
mNG-STK38+LAMP1 dots	167	109	145	100	181	161	150	52
deltaN_LLOMe
	Image 1	Image 2	Image 3	Image 4	Image 5	Image 6	Image 7	Image 8		% mNG-STK38+ LAMP1
Cell count	13	8	9	16	13	17	8	9		42.3478
LAMP1 dots	617	451	354	737	574	621	394	571
mNG-STK38+LAMP1 dots	290	192	131	311	216	295	190	204
deltaC_LLOMe
	Image 1	Image 2	Image 3	Image 4	Image 5	Image 6	Image 7	Image 8		% mNG-STK38+ LAMP1
Cell count	10	8	12	8	17	4	11	8		5.07187
LAMP1 dots	354	518	586	519	631	171	487	421
mNG-STK38+LAMP1 dots	0	38	27	26	33	9	27	27
T74A_LLOMe
	Image 1	Image 2	Image 3	Image 4	Image 5	Image 6	Image 7	Image 8		% mNG-STK38+ LAMP1
Cell count	7	7	9	11	8	10	10	8		34.3606
LAMP1 dots	367	361	371	437	416	552	437	531
mNG-STK38+LAMP1 dots	117	102	108	89	172	237	135	233
S281A_LLOMe
	Image 1	Image 2	Image 3	Image 4	Image 5	Image 6	Image 7	Image 8		% mNG-STK38+ LAMP1
Cell count	9	9	10	6	12	12	7	7		36.5396
LAMP1 dots	377	450	447	402	600	557	344	337
mNG-STK38+LAMP1 dots	135	100	191	197	262	204	88	107
T444A_LLOMe
	Image 1	Image 2	Image 3	Image 4	Image 5	Image 6	Image 7	Image 8		% mNG-STK38+ LAMP1
Cell count	10	13	10	15	11	9	9	9		23.2192
LAMP1 dots	508	518	389	715	585	409	491	386
mNG-STK38+LAMP1 dots	144	178	27	303	121	29	65	62

## Sheet: BR3
WT_non-treated
	Image 1	Image 2	Image 3	Image 4	Image 5	Image 6	Image 7	Image 8		% mNG-STK38+ LAMP1
Cell count	13	8	10	12	4	12	8	12		4.44218
LAMP1 dots	467	302	354	453	264	396	303	410
mNG-STK38+LAMP1 dots	5	43	17	4	2	55	4	1
deltaN_non-treated
	Image 1	Image 2	Image 3	Image 4	Image 5	Image 6	Image 7	Image 8		% mNG-STK38+ LAMP1
Cell count	9	8	10	8	14	10	6	10		4.62185
LAMP1 dots	372	209	400	251	451	256	186	255
mNG-STK38+LAMP1 dots	37	5	20	21	10	1	9	7
deltaC_non-treated
	Image 1	Image 2	Image 3	Image 4	Image 5	Image 6	Image 7	Image 8		% mNG-STK38+ LAMP1
Cell count	10	9	19	7	9	12	12	12		0.539511
LAMP1 dots	357	289	476	285	404	427	502	411
mNG-STK38+LAMP1 dots	1	5	0	1	3	0	6	1
T74A_non-treated
	Image 1	Image 2	Image 3	Image 4	Image 5	Image 6	Image 7	Image 8		% mNG-STK38+ LAMP1
Cell count	13	16	12	10	12	8	14	14		3.25938
LAMP1 dots	394	625	504	419	395	282	495	537
mNG-STK38+LAMP1 dots	0	9	62	0	5	17	10	16
S281A_non-treated
	Image 1	Image 2	Image 3	Image 4	Image 5	Image 6	Image 7	Image 8		% mNG-STK38+ LAMP1
Cell count	9	10	7	12	12	12	14	12		2.38936
LAMP1 dots	517	360	373	547	427	412	537	510
mNG-STK38+LAMP1 dots	1	0	0	3	45	15	22	2
T444A_non-treated
	Image 1	Image 2	Image 3	Image 4	Image 5	Image 6	Image 7	Image 8		% mNG-STK38+ LAMP1
Cell count	12	15	9	12	11	14	8	14		1.70871
LAMP1 dots	545	543	350	500	439	531	265	514
mNG-STK38+LAMP1 dots	0	17	0	4	2	2	1	37
WT_LLOMe
	Image 1	Image 2	Image 3	Image 4	Image 5	Image 6	Image 7	Image 8		% mNG-STK38+ LAMP1
Cell count	9	14	7	6	7	9	7	9		30.4171
LAMP1 dots	467	608	313	405	389	450	500	560
mNG-STK38+LAMP1 dots	125	167	66	151	184	95	200	135
deltaN_LLOMe
	Image 1	Image 2	Image 3	Image 4	Image 5	Image 6	Image 7	Image 8		% mNG-STK38+ LAMP1
Cell count	11	8	11	11	9	9	11	12		42.735
LAMP1 dots	564	452	472	569	497	437	794	544
mNG-STK38+LAMP1 dots	240	208	216	287	183	239	324	153
deltaC_LLOMe
	Image 1	Image 2	Image 3	Image 4	Image 5	Image 6	Image 7	Image 8		% mNG-STK38+ LAMP1
Cell count	13	11	5	9	6	13	11	8		2.45902
LAMP1 dots	511	464	297	293	332	456	485	334
mNG-STK38+LAMP1 dots	16	1	3	0	38	15	5	0
T74A_LLOMe
	Image 1	Image 2	Image 3	Image 4	Image 5	Image 6	Image 7	Image 8		% mNG-STK38+ LAMP1
Cell count	10	14	9	8	10	8	4	9		26.8066
LAMP1 dots	535	634	408	360	462	353	231	352
mNG-STK38+LAMP1 dots	141	158	127	108	155	78	48	79
S281A_LLOMe
	Image 1	Image 2	Image 3	Image 4	Image 5	Image 6	Image 7	Image 8		% mNG-STK38+ LAMP1
Cell count	9	7	9	5	10	9	6	8		22.2945
LAMP1 dots	451	285	348	292	536	420	234	354
mNG-STK38+LAMP1 dots	117	53	65	87	83	94	81	71
T444A_LLOMe
	Image 1	Image 2	Image 3	Image 4	Image 5	Image 6	Image 7	Image 8		% mNG-STK38+ LAMP1
Cell count	10	7	8	8	6	11	8	9		24.3671
LAMP1 dots	487	732	483	303	287	373	333	478
mNG-STK38+LAMP1 dots	161	191	40	96	39	70	127	123
