# Supplementary material for: Microautophagy regulated by STK38 and GABARAPs is essential to repair lysosomes and prevent aging
Source: EMBO Rep. 2023 Nov 21;24(12):e57300. doi: 10.15252/embr.202357300 (PMC10702834; doi:10.15252/embr.202357300)
Supplement: Supplementary file 5 — Source Data for Figure 1 [file EMBR-24-e57300-s009.zip › Fig 1/1C/1C_quantification.xlsx]

## Sheet: Summary
	% mNG-STK38+ LAMP1
	BR1	BR2	BR3	mean
non-treated	5.7272	0.764223	0.918742	2.47006
BAPTA	1.91438	0.831202	1.37318	1.37292
LLOMe	18.2527	26.611	27.9227	24.2621
LLOMe+BAPTA	6.60487	14.4719	12.131	11.0692

## Sheet: BR1
non-treated
	Image 1	Image 2	Image 3	Image 4	Image 5		% mNG-STK38+ LAMP1
Cell count	9	13	16	16	9		5.7272
LAMP1 dots	570	515	595	526	448
mNG-STK38+LAMP1 dots	14	34	28	31	45
BAPTA
	Image 1	Image 2	Image 3	Image 4	Image 5		% mNG-STK38+ LAMP1
Cell count	12	9	15	15	13		1.91438
LAMP1 dots	664	509	936	897	755
mNG-STK38+LAMP1 dots	3	16	29	12	12
LLOMe
	Image 1	Image 2	Image 3	Image 4	Image 5		% mNG-STK38+ LAMP1
Cell count	11	16	9	12	15		18.2527
LAMP1 dots	585	764	775	682	914
mNG-STK38+LAMP1 dots	104	116	186	143	130
LLOMe+BAPTA
	Image 1	Image 2	Image 3	Image 4	Image 5		% mNG-STK38+ LAMP1
Cell count	12	10	13	9	8		6.60487
LAMP1 dots	537	532	519	523	478
mNG-STK38+LAMP1 dots	48	46	27	21	29

## Sheet: BR2
non-treated
	Image 1	Image 2	Image 3	Image 4	Image 5		% mNG-STK38+ LAMP1
Cell count	12	14	10	10	15		0.764223
LAMP1 dots	577	661	894	588	813
mNG-STK38+LAMP1 dots	6	7	3	1	10
BAPTA
	Image 1	Image 2	Image 3	Image 4	Image 5		% mNG-STK38+ LAMP1
Cell count	10	15	15	15	13		0.831202
LAMP1 dots	735	932	888	936	1201
mNG-STK38+LAMP1 dots	26	5	2	5	1
LLOMe
	Image 1	Image 2	Image 3	Image 4	Image 5		% mNG-STK38+ LAMP1
Cell count	14	14	18	16	15		26.611
LAMP1 dots	1004	685	1092	930	960
mNG-STK38+LAMP1 dots	190	145	313	250	345
LLOMe+BAPTA
	Image 1	Image 2	Image 3	Image 4	Image 5		% mNG-STK38+ LAMP1
Cell count	9	17	12	12	14		14.4719
LAMP1 dots	381	930	503	518	584
mNG-STK38+LAMP1 dots	31	205	48	97	41

## Sheet: BR3
non-treated
	Image 1	Image 2	Image 3	Image 4	Image 5		% mNG-STK38+ LAMP1
Cell count	16	14	17	12	10		0.918742
LAMP1 dots	1221	983	1258	668	768
mNG-STK38+LAMP1 dots	27	3	4	2	9
BAPTA
	Image 1	Image 2	Image 3	Image 4	Image 5		% mNG-STK38+ LAMP1
Cell count	16	17	18	19	18		1.37318
LAMP1 dots	1072	1367	1265	1236	1250
mNG-STK38+LAMP1 dots	20	31	2	27	5
LLOMe
	Image 1	Image 2	Image 3	Image 4	Image 5		% mNG-STK38+ LAMP1
Cell count	17	12	15	16	14		27.9227
LAMP1 dots	1384	1311	1301	1301	1221
mNG-STK38+LAMP1 dots	246	390	422	289	473
LLOMe+BAPTA
	Image 1	Image 2	Image 3	Image 4	Image 5		% mNG-STK38+ LAMP1
Cell count	13	22	21	17	20		12.131
LAMP1 dots	769	1537	1234	1339	1320
mNG-STK38+LAMP1 dots	89	115	203	109	236
