# Supplementary material for: Microautophagy regulated by STK38 and GABARAPs is essential to repair lysosomes and prevent aging
Source: EMBO Rep. 2023 Nov 21;24(12):e57300. doi: 10.15252/embr.202357300 (PMC10702834; doi:10.15252/embr.202357300)
Supplement: Supplementary file 6 — Source Data for Figure 2 [file EMBR-24-e57300-s001.zip]

Archive with 67 entries (60 files):
- Fig 2/
- Fig 2/.DS_Store
- __MACOSX/Fig 2/._.DS_Store
- Fig 2/2D and E/
- Fig 2/2G/
- Fig 2/2A/
- Fig 2/2F/
- Fig 2/2C/
- Fig 2/2B/
- Fig 2/2D and E/.DS_Store
- __MACOSX/Fig 2/2D and E/._.DS_Store
- Fig 2/2D and E/2D and E_quantification.xlsx
- __MACOSX/Fig 2/2D and E/._2D and E_quantification.xlsx
- Fig 2/2G/.DS_Store
- __MACOSX/Fig 2/2G/._.DS_Store
- Fig 2/2G/2G_quantification.xlsx
- __MACOSX/Fig 2/2G/._2G_quantification.xlsx
- Fig 2/2A/FIP200 KO_siSTK38 #3_-1h.tif
- Fig 2/2A/FIP200 KO_siSTK38 #3_10h.tif
- __MACOSX/Fig 2/2A/._FIP200 KO_siSTK38 #3_10h.tif
- Fig 2/2A/FIP200 KO_siSTK38 #3_0h.tif
- __MACOSX/Fig 2/2A/._FIP200 KO_siSTK38 #3_0h.tif
- Fig 2/2A/FIP200 KO_siLuc_10h.tif
- __MACOSX/Fig 2/2A/._FIP200 KO_siLuc_10h.tif
- Fig 2/2A/WT_siLuc_10h.tif
- __MACOSX/Fig 2/2A/._WT_siLuc_10h.tif
- Fig 2/2A/WT_siLuc_0h.tif
- __MACOSX/Fig 2/2A/._WT_siLuc_0h.tif
- Fig 2/2A/WT_siSTK38 #3_0h.tif
- Fig 2/2A/WT_siSTK38 #3_10h.tif
- __MACOSX/Fig 2/2A/._WT_siSTK38 #3_10h.tif
- Fig 2/2A/FIP200 KO_siLuc_-1h.tif
- Fig 2/2A/WT_siLuc_-1h.tif
- __MACOSX/Fig 2/2A/._WT_siLuc_-1h.tif
- Fig 2/2A/FIP200 KO_siLuc_0h.tif
- Fig 2/2A/WT_siSTK38 #3_-1h.tif
- Fig 2/2F/siLuc_LLOMe 1h_VPS4.tif
- Fig 2/2F/siLuc_LLOMe 1h_LAMP1.tif
- Fig 2/2F/siLuc_LLOMe 30min_VPS4.tif
- Fig 2/2F/siLuc_LLOMe 1h_Merge+DAPI.tif
- Fig 2/2F/siSTK38 #1_LLOMe 1h_Merge+DAPI.tif
- Fig 2/2F/siLuc_non-treated_VPS4.tif
- Fig 2/2F/siSTK38 #1_LLOMe 1h_VPS4.tif
- Fig 2/2F/siSTK38 #1_LLOMe 30min_Merge+DAPI.tif
- Fig 2/2F/siSTK38 #1_LLOMe 1h_LAMP1.tif
- Fig 2/2F/siLuc_non-treated_LAMP1.tif
- Fig 2/2F/siSTK38 #1_non-treated_Merge+DAPI.tif
- __MACOSX/Fig 2/2F/._siSTK38 #1_non-treated_Merge+DAPI.tif
- Fig 2/2F/siSTK38 #1_non-treated_LAMP1.tif
- Fig 2/2F/siSTK38 #1_LLOMe 30min_VPS4.tif
- Fig 2/2F/siSTK38 #1_LLOMe 30min_LAMP1.tif
- Fig 2/2F/siLuc_LLOMe 30min_LAMP1.tif
- Fig 2/2F/siLuc_LLOMe 30min_Merge+DAPI.tif
- Fig 2/2F/siSTK38 #1_non-treated_VPS4.tif
- Fig 2/2F/siLuc_non-treated_Merge+DAPI.tif
- Fig 2/2C/.DS_Store
- __MACOSX/Fig 2/2C/._.DS_Store
- Fig 2/2C/siLuc_non-treated.tif
- Fig 2/2C/siSTK38 #1_LLOMe 30min.tif
- Fig 2/2C/siLuc_LLOMe 30min.tif
- Fig 2/2C/siLuc_LLOMe 1h.tif
- __MACOSX/Fig 2/2C/._siLuc_LLOMe 1h.tif
- Fig 2/2C/siSTK38 #1_non-treated.tif
- Fig 2/2C/siSTK38 #1_LLOMe 1h.tif
- __MACOSX/Fig 2/2C/._siSTK38 #1_LLOMe 1h.tif
- Fig 2/2B/2B_quantification.xlsx
- __MACOSX/Fig 2/2B/._2B_quantification.xlsx
