# Supplementary material for: Microautophagy regulated by STK38 and GABARAPs is essential to repair lysosomes and prevent aging
Source: EMBO Rep. 2023 Nov 21;24(12):e57300. doi: 10.15252/embr.202357300 (PMC10702834; doi:10.15252/embr.202357300)
Supplement: Supplementary file 6 — Source Data for Figure 2 [file EMBR-24-e57300-s001.zip › Fig 2/2D and E/2D and E_quantification.xlsx]

## Sheet: Summary
	CHMP4 dots/cell
	BR1	BR2	BR3	mean
siLuc_non-treated	0.20915	0.309353	0.201258	0.23992
siSTK38 #1_non-treated	0.311594	0.356589	0.642857	0.437013
siLuc_LLOMe 30min	31.5762	26.6214	27.4257	28.5411
siSTK38 #1_LLOMe 30min	38.5864	35.4702	38.1438	37.4002
siLuc_LLOMe 1h	18.9329	19.8516	17.3649	18.7165
siSTK38 #1_LLOMe 1h	33.6392	31.2721	31.9722	32.2945
	ALIX dots/cell
	BR1	BR2	BR3	mean
siLuc_non-treated	3.44444	2.69784	3.26415	3.13548
siSTK38 #1_non-treated	2.84783	3.56589	4.59821	3.67064
siLuc_LLOMe 30min	19.4371	16.5786	19.5405	18.5187
siSTK38 #1_LLOMe 30min	24.5988	22.8675	26.2466	24.571
siLuc_LLOMe 1h	10.9939	11.6903	13.6757	12.12
siSTK38 #1_LLOMe 1h	23.6076	20.8603	25.875	23.4476

## Sheet: BR1
siLuc_non-treated
	Image 1	Image 2	Image 3	Image 4	Image 5	Image 6	Image 7	Image 8		CHMP4B dots/cell
Cell count	22	20	15	23	19	20	17	17		0.20915
CHMP4B dots	3	4	1	1	8	1	7	7		ALIX dots/cell
ALIX dots	69	49	66	91	76	50	50	76		3.44444
siSTK38 #1_non-treated
	Image 1	Image 2	Image 3	Image 4	Image 5	Image 6	Image 7	Image 8		CHMP4B dots/cell
Cell count	14	18	16	21	19	13	19	18		0.311594
CHMP4B dots	11	5	4	1	5	8	3	6		ALIX dots/cell
ALIX dots	49	57	36	53	44	49	53	52		2.84783
siLuc_LLOMe 30min
	Image 1	Image 2	Image 3	Image 4	Image 5	Image 6	Image 7	Image 8		CHMP4B dots/cell
Cell count	18	22	18	15	17	18	23	20		31.5762
CHMP4B dots	666	696	537	513	567	563	533	693		ALIX dots/cell
ALIX dots	393	472	259	274	381	358	376	422		19.4371
siSTK38 #1_LLOMe 30min
	Image 1	Image 2	Image 3	Image 4	Image 5	Image 6	Image 7	Image 8		CHMP4B dots/cell
Cell count	18	20	21	20	21	18	23	21		38.5864
CHMP4B dots	699	772	885	786	769	663	894	783		ALIX dots/cell
ALIX dots	437	510	531	512	451	446	623	475		24.5988
siLuc_LLOMe 1h
	Image 1	Image 2	Image 3	Image 4	Image 5	Image 6	Image 7	Image 8		CHMP4B dots/cell
Cell count	19	18	24	19	18	25	25	16		18.9329
CHMP4B dots	398	445	370	410	287	495	431	269		ALIX dots/cell
ALIX dots	199	237	240	229	166	336	244	152		10.9939
siSTK38 #1_LLOMe 1h
	Image 1	Image 2	Image 3	Image 4	Image 5	Image 6	Image 7	Image 8		CHMP4B dots/cell
Cell count	21	20	22	14	20	23	20	18		33.6392
CHMP4B dots	807	584	648	501	656	626	845	648		ALIX dots/cell
ALIX dots	564	396	444	318	496	475	542	495		23.6076

## Sheet: BR2
siLuc_non-treated
	Image 1	Image 2	Image 3	Image 4	Image 5	Image 6	Image 7	Image 8		CHMP4B dots/cell
Cell count	15	20	16	16	22	17	17	16		0.309353
CHMP4B dots	3	3	1	6	8	15	7	0		ALIX dots/cell
ALIX dots	53	52	59	32	71	35	53	20		2.69784
siSTK38 #1_non-treated
	Image 1	Image 2	Image 3	Image 4	Image 5	Image 6	Image 7	Image 8		CHMP4B dots/cell
Cell count	16	13	20	12	16	17	19	16		0.356589
CHMP4B dots	7	6	7	3	7	6	4	6		ALIX dots/cell
ALIX dots	38	44	117	30	38	39	50	104		3.56589
siLuc_LLOMe 30min
	Image 1	Image 2	Image 3	Image 4	Image 5	Image 6	Image 7	Image 8		CHMP4B dots/cell
Cell count	18	20	16	17	18	13	20	18		26.6214
CHMP4B dots	628	473	417	422	352	358	518	559		ALIX dots/cell
ALIX dots	372	289	247	266	209	238	319	381		16.5786
siSTK38 #1_LLOMe 30min
	Image 1	Image 2	Image 3	Image 4	Image 5	Image 6	Image 7	Image 8		CHMP4B dots/cell
Cell count	19	18	15	26	16	19	20	18		35.4702
CHMP4B dots	644	626	684	799	636	770	610	587		ALIX dots/cell
ALIX dots	483	436	451	600	331	438	361	353		22.8675
siLuc_LLOMe 1h
	Image 1	Image 2	Image 3	Image 4	Image 5	Image 6	Image 7	Image 8		CHMP4B dots/cell
Cell count	16	28	20	17	23	20	18	13		19.8516
CHMP4B dots	353	436	480	288	489	367	378	286		ALIX dots/cell
ALIX dots	156	299	326	164	269	175	274	149		11.6903
siSTK38 #1_LLOMe 1h
	Image 1	Image 2	Image 3	Image 4	Image 5	Image 6	Image 7	Image 8		CHMP4B dots/cell
Cell count	15	17	17	19	17	18	12	21		31.2721
CHMP4B dots	508	617	491	679	549	431	402	576		ALIX dots/cell
ALIX dots	345	426	279	452	378	313	297	347		20.8603

## Sheet: BR3
siLuc_non-treated
	Image 1	Image 2	Image 3	Image 4	Image 5	Image 6	Image 7	Image 8		CHMP4B dots/cell
Cell count	19	19	21	22	16	17	24	21		0.201258
CHMP4B dots	7	2	3	4	0	1	9	6		ALIX dots/cell
ALIX dots	58	72	64	62	73	73	59	58		3.26415
siSTK38 #1_non-treated
	Image 1	Image 2	Image 3	Image 4	Image 5	Image 6	Image 7	Image 8		CHMP4B dots/cell
Cell count	13	18	13	13	14	12	15	14		0.642857
CHMP4B dots	9	5	12	5	18	6	7	10		ALIX dots/cell
ALIX dots	86	131	38	45	62	36	33	84		4.59821
siLuc_LLOMe 30min
	Image 1	Image 2	Image 3	Image 4	Image 5	Image 6	Image 7	Image 8		CHMP4B dots/cell
Cell count	15	21	21	18	18	16	21	18		27.4257
CHMP4B dots	422	537	465	393	506	693	601	442		ALIX dots/cell
ALIX dots	219	322	372	337	368	520	441	313		19.5405
siSTK38 #1_LLOMe 30min
	Image 1	Image 2	Image 3	Image 4	Image 5	Image 6	Image 7	Image 8		CHMP4B dots/cell
Cell count	19	18	19	17	14	18	17	24		38.1438
CHMP4B dots	822	583	800	499	692	841	494	838		ALIX dots/cell
ALIX dots	620	367	519	378	474	570	357	547		26.2466
siLuc_LLOMe 1h
	Image 1	Image 2	Image 3	Image 4	Image 5	Image 6	Image 7	Image 8		CHMP4B dots/cell
Cell count	18	16	15	20	19	23	19	18		17.3649
CHMP4B dots	309	308	310	256	471	322	300	294		ALIX dots/cell
ALIX dots	219	208	212	226	384	280	274	221		13.6757
siSTK38 #1_LLOMe 1h
	Image 1	Image 2	Image 3	Image 4	Image 5	Image 6	Image 7	Image 8		CHMP4B dots/cell
Cell count	18	23	18	22	15	16	17	15		31.9722
CHMP4B dots	446	820	504	732	380	594	513	615		ALIX dots/cell
ALIX dots	436	701	415	528	389	446	396	415		25.875
