# Supplementary material for: Microautophagy regulated by STK38 and GABARAPs is essential to repair lysosomes and prevent aging
Source: EMBO Rep. 2023 Nov 21;24(12):e57300. doi: 10.15252/embr.202357300 (PMC10702834; doi:10.15252/embr.202357300)
Supplement: Supplementary file 6 — Source Data for Figure 2 [file EMBR-24-e57300-s001.zip › Fig 2/2G/2G_quantification.xlsx]

## Sheet: Summary
	% VPS4+ LAMP1
	BR1	BR2	BR3	mean
siLuc_non-treated	3.24286	3.82128	2.95956	3.34123
siSTK38 #1_non-treated	1.60677	1.50648	1.80241	1.63855
siLuc_LLOMe 30min	37.5827	44.2136	37.0262	39.6075
siSTK38 #1_LLOMe 30min	23.1164	24.0936	16.8437	21.3512
siLuc_LLOMe 1h	34.8232	35.8207	26.1384	32.2608
siSTK38 #1_LLOMe 1h	19.6784	23.7868	13.8889	19.118

## Sheet: BR1
siLuc_non-treated
	Image 1	Image 2	Image 3	Image 4	Image 5	Image 6	Image 7	Image 8		% VPS4+ LAMP1
Cell count	15	18	19	19	18	18	22	16		3.24286
LAMP1 dots	587	662	718	745	842	740	767	613
VPS4+LAMP1 dots	14	23	16	33	31	20	27	20
siSTK38 #1_non-treated
	Image 1	Image 2	Image 3	Image 4	Image 5	Image 6	Image 7	Image 8		% VPS4+ LAMP1
Cell count	12	20	14	19	19	15	18	18		1.60677
LAMP1 dots	538	667	761	655	908	873	719	667
VPS4+LAMP1 dots	13	15	12	6	18	7	7	15
siLuc_LLOMe 30min
	Image 1	Image 2	Image 3	Image 4	Image 5	Image 6	Image 7	Image 8		% VPS4+ LAMP1
Cell count	17	17	15	15	17	18	19	21		37.5827
LAMP1 dots	467	777	741	882	801	901	922	706
VPS4+LAMP1 dots	65	234	338	333	349	366	333	311
siSTK38 #1_LLOMe 30min
	Image 1	Image 2	Image 3	Image 4	Image 5	Image 6	Image 7	Image 8		% VPS4+ LAMP1
Cell count	13	18	22	15	17	30	22	21		23.1164
LAMP1 dots	909	874	1296	777	1079	1110	1128	1003
VPS4+LAMP1 dots	251	249	204	228	208	243	225	282
siLuc_LLOMe 1h
	Image 1	Image 2	Image 3	Image 4	Image 5	Image 6	Image 7	Image 8		% VPS4+ LAMP1
Cell count	12	16	16	17	16	19	18	20		34.8232
LAMP1 dots	593	925	1016	869	917	872	1115	1076
VPS4+LAMP1 dots	211	337	326	329	267	308	402	391
siSTK38 #1_LLOMe 1h
	Image 1	Image 2	Image 3	Image 4	Image 5	Image 6	Image 7	Image 8		% VPS4+ LAMP1
Cell count	21	15	19	20	19	23	19	19		19.6784
LAMP1 dots	981	1262	1150	1389	1005	1038	1156	1100
VPS4+LAMP1 dots	222	305	232	278	198	191	184	177

## Sheet: BR2
siLuc_non-treated
	Image 1	Image 2	Image 3	Image 4	Image 5	Image 6	Image 7	Image 8		% VPS4+ LAMP1
Cell count	18	21	18	14	19	16	16	19		3.82128
LAMP1 dots	560	840	566	601	598	596	604	738
VPS4+LAMP1 dots	13	18	25	22	19	44	20	34
siSTK38 #1_non-treated
	Image 1	Image 2	Image 3	Image 4	Image 5	Image 6	Image 7	Image 8		% VPS4+ LAMP1
Cell count	19	21	16	15	12	22	20	18		1.50648
LAMP1 dots	1001	958	673	757	763	856	933	697
VPS4+LAMP1 dots	10	18	14	12	16	6	14	10
siLuc_LLOMe 30min
	Image 1	Image 2	Image 3	Image 4	Image 5	Image 6	Image 7	Image 8		% VPS4+ LAMP1
Cell count	29	16	20	17	19	15	19	14		44.2136
LAMP1 dots	1202	923	959	1256	965	986	1069	728
VPS4+LAMP1 dots	439	398	480	562	449	400	463	385
siSTK38 #1_LLOMe 30min
	Image 1	Image 2	Image 3	Image 4	Image 5	Image 6	Image 7	Image 8		% VPS4+ LAMP1
Cell count	22	15	15	24	15	24	18	20		24.0936
LAMP1 dots	1053	1005	896	1087	844	1085	979	829
VPS4+LAMP1 dots	294	250	252	239	142	257	285	155
siLuc_LLOMe 1h
	Image 1	Image 2	Image 3	Image 4	Image 5	Image 6	Image 7	Image 8		% VPS4+ LAMP1
Cell count	19	22	20	16	14	18	19	16		35.8207
LAMP1 dots	1043	1081	1086	1006	738	879	900	986
VPS4+LAMP1 dots	353	328	444	335	289	364	326	326
siSTK38 #1_LLOMe 1h
	Image 1	Image 2	Image 3	Image 4	Image 5	Image 6	Image 7	Image 8		% VPS4+ LAMP1
Cell count	19	17	23	19	18	16	21	17		23.7868
LAMP1 dots	1256	1143	1365	894	1207	874	1452	1020
VPS4+LAMP1 dots	318	301	271	244	260	203	329	265

## Sheet: BR3
siLuc_non-treated
	Image 1	Image 2	Image 3	Image 4	Image 5	Image 6	Image 7	Image 8		% VPS4+ LAMP1
Cell count	15	18	18	16	13	19	15	17		2.95956
LAMP1 dots	524	640	573	732	731	786	615	839
VPS4+LAMP1 dots	13	20	19	33	25	24	6	21
siSTK38 #1_non-treated
	Image 1	Image 2	Image 3	Image 4	Image 5	Image 6	Image 7	Image 8		% VPS4+ LAMP1
Cell count	14	18	16	16	14	17	16	13		1.80241
LAMP1 dots	845	897	891	1018	849	1193	777	909
VPS4+LAMP1 dots	19	16	11	18	21	19	10	19
siLuc_LLOMe 30min
	Image 1	Image 2	Image 3	Image 4	Image 5	Image 6	Image 7	Image 8		% VPS4+ LAMP1
Cell count	17	21	19	16	15	13	15	16		37.0262
LAMP1 dots	1062	951	1149	818	948	944	739	935
VPS4+LAMP1 dots	346	362	423	328	368	307	300	360
siSTK38 #1_LLOMe 30min
	Image 1	Image 2	Image 3	Image 4	Image 5	Image 6	Image 7	Image 8		% VPS4+ LAMP1
Cell count	22	20	18	21	20	23	22	21		16.8437
LAMP1 dots	967	1238	859	775	914	1216	909	1125
VPS4+LAMP1 dots	99	214	155	119	201	202	152	206
siLuc_LLOMe 1h
	Image 1	Image 2	Image 3	Image 4	Image 5	Image 6	Image 7	Image 8		% VPS4+ LAMP1
Cell count	17	17	23	22	22	20	18	19		26.1384
LAMP1 dots	741	936	1141	1164	1070	1383	1104	916
VPS4+LAMP1 dots	220	281	295	319	285	292	266	252
siSTK38 #1_LLOMe 1h
	Image 1	Image 2	Image 3	Image 4	Image 5	Image 6	Image 7	Image 8		% VPS4+ LAMP1
Cell count	18	18	19	23	18	20	17	18		13.8889
LAMP1 dots	1082	1389	986	1432	1018	1293	1040	1012
VPS4+LAMP1 dots	117	241	131	192	174	187	123	120
