# Supplementary material for: Microautophagy regulated by STK38 and GABARAPs is essential to repair lysosomes and prevent aging
Source: EMBO Rep. 2023 Nov 21;24(12):e57300. doi: 10.15252/embr.202357300 (PMC10702834; doi:10.15252/embr.202357300)
Supplement: Supplementary file 6 — Source Data for Figure 2 [file EMBR-24-e57300-s001.zip › Fig 2/2B/2B_quantification.xlsx]

## Sheet: Summary
	Residual GFP-Gal3 dots (10 h / 0 h [%)]
	BR1	BR2	BR3	mean
WT_siLuc	13.6023	16.2467	12.3468	14.0653
WT_siSTK38 #3	22.8147	25.1639	25.1844	24.3876
FIP200 KO_siLuc	23.2467	25.6703	23.8723	24.2631
FIP200 KO_siSTK38 #3	32.1631	31.6868	35.8259	33.2253

## Sheet: BR1
	GFP-Gal3 dots/cell		GFP-Gal3 dots 10 h / 0 h (%)
	10 h	0 h
WT_siLuc	12.6542	93.03	13.6023
WT_siSTK38 #3	16.7405	73.3758	22.8147
FIP200 KO_siLuc	16.0129	68.8826	23.2467
FIP200 KO_siSTK38 #3	18.5647	57.7205	32.1631

## Sheet: BR2
	GFP-Gal3 dots/cell		GFP-Gal3 dots 10 h / 0 h (%)
	10 h	0 h
WT_siLuc	14.8198	91.2169	16.2467
WT_siSTK38 #3	17.9609	71.3755	25.1639
FIP200 KO_siLuc	18.1356	70.6484	25.6703
FIP200 KO_siSTK38 #3	19.0354	60.0736	31.6868

## Sheet: BR3
	GFP-Gal3 dots/cell		GFP-Gal3 dots 10 h / 0 h (%)
	10 h	0 h
WT_siLuc	11.0847	89.7781	12.3468
WT_siSTK38 #3	17.5648	69.7449	25.1844
FIP200 KO_siLuc	16.4563	68.9344	23.8723
FIP200 KO_siSTK38 #3	20.1257	56.1765	35.8259
