# Supplementary material for: Microautophagy regulated by STK38 and GABARAPs is essential to repair lysosomes and prevent aging
Source: EMBO Rep. 2023 Nov 21;24(12):e57300. doi: 10.15252/embr.202357300 (PMC10702834; doi:10.15252/embr.202357300)
Supplement: Supplementary file 7 — Source Data for Figure 3 [file EMBR-24-e57300-s005.zip]

Archive with 74 entries (64 files):
- Fig 3/
- Fig 3/3E/
- Fig 3/3B/
- Fig 3/3C/
- Fig 3/3D/
- Fig 3/3J/
- Fig 3/.DS_Store
- __MACOSX/Fig 3/._.DS_Store
- Fig 3/3H/
- Fig 3/3F/
- Fig 3/3G/
- Fig 3/3I/
- Fig 3/3E/.DS_Store
- __MACOSX/Fig 3/3E/._.DS_Store
- Fig 3/3E/3E_quantification.xlsx
- __MACOSX/Fig 3/3E/._3E_quantification.xlsx
- Fig 3/3B/western tubulin.tif
- __MACOSX/Fig 3/3B/._western tubulin.tif
- Fig 3/3B/western EGFP.tif
- __MACOSX/Fig 3/3B/._western EGFP.tif
- Fig 3/3B/western EGFP (long exposure).tif
- __MACOSX/Fig 3/3B/._western EGFP (long exposure).tif
- Fig 3/3C/.DS_Store
- __MACOSX/Fig 3/3C/._.DS_Store
- Fig 3/3C/3C_quantification.xlsx
- __MACOSX/Fig 3/3C/._3C_quantification.xlsx
- Fig 3/3D/western EGFP.tif
- __MACOSX/Fig 3/3D/._western EGFP.tif
- Fig 3/3D/western STK38.tif
- __MACOSX/Fig 3/3D/._western STK38.tif
- Fig 3/3D/western EGFP (long exposure).tif
- __MACOSX/Fig 3/3D/._western EGFP (long exposure).tif
- Fig 3/3D/western GAPDH.tif
- __MACOSX/Fig 3/3D/._western GAPDH.tif
- Fig 3/3J/non-treated_EM_inset.tif
- __MACOSX/Fig 3/3J/._non-treated_EM_inset.tif
- Fig 3/3J/NH4Cl_inset.tif
- __MACOSX/Fig 3/3J/._NH4Cl_inset.tif
- Fig 3/3J/NH4Cl_EM_magnified.tif
- __MACOSX/Fig 3/3J/._NH4Cl_EM_magnified.tif
- Fig 3/3J/non-treated_LAMP1-GFP.tif
- __MACOSX/Fig 3/3J/._non-treated_LAMP1-GFP.tif
- Fig 3/3J/3J_README.rtf
- __MACOSX/Fig 3/3J/._3J_README.rtf
- Fig 3/3J/non-treated_EM_magnified.tif
- __MACOSX/Fig 3/3J/._non-treated_EM_magnified.tif
- Fig 3/3J/non-treated_EM.tif
- __MACOSX/Fig 3/3J/._non-treated_EM.tif
- Fig 3/3J/NH4Cl_LAMP1-GFP.tif
- __MACOSX/Fig 3/3J/._NH4Cl_LAMP1-GFP.tif
- Fig 3/3J/NH4Cl_EM.tif
- __MACOSX/Fig 3/3J/._NH4Cl_EM.tif
- Fig 3/3H/siLuc_NH4Cl.tif
- __MACOSX/Fig 3/3H/._siLuc_NH4Cl.tif
- Fig 3/3H/siLuc_non-treated.tif
- __MACOSX/Fig 3/3H/._siLuc_non-treated.tif
- Fig 3/3H/siLuc_non-treated_magnified.tif
- __MACOSX/Fig 3/3H/._siLuc_non-treated_magnified.tif
- Fig 3/3H/siSTK38_NH4Cl_magnified.tif
- __MACOSX/Fig 3/3H/._siSTK38_NH4Cl_magnified.tif
- Fig 3/3H/siSTK38_NH4Cl.tif
- __MACOSX/Fig 3/3H/._siSTK38_NH4Cl.tif
- Fig 3/3H/siLuc_NH4Cl_magnified.tif
- __MACOSX/Fig 3/3H/._siLuc_NH4Cl_magnified.tif
- Fig 3/3F/western tubulin.tif
- __MACOSX/Fig 3/3F/._western tubulin.tif
- Fig 3/3F/western EGFP.tif
- __MACOSX/Fig 3/3F/._western EGFP.tif
- Fig 3/3F/western EGFP (long exposure).tif
- __MACOSX/Fig 3/3F/._western EGFP (long exposure).tif
- Fig 3/3G/3G_quantification.xlsx
- __MACOSX/Fig 3/3G/._3G_quantification.xlsx
- Fig 3/3I/3I_quantification.xlsx
- __MACOSX/Fig 3/3I/._3I_quantification.xlsx
