# Supplementary material for: Microautophagy regulated by STK38 and GABARAPs is essential to repair lysosomes and prevent aging
Source: EMBO Rep. 2023 Nov 21;24(12):e57300. doi: 10.15252/embr.202357300 (PMC10702834; doi:10.15252/embr.202357300)
Supplement: Supplementary file 7 — Source Data for Figure 3 [file EMBR-24-e57300-s005.zip › Fig 3/3E/3E_quantification.xlsx]

## Sheet: Summary
	free EGFP/total EGFP (normalized)
	BR1	BR2	BR3	mean
WT_siLuc_non-treated	0.00748515	0.00226606	0.00369906	0.00448342
WT_siSTK38 #1_non-treated	0.0028519	3.83977e-05	0.00122988	0.00137339
WT_siSTK38 #3_non-treated	0.00643168	0.00632915	0.00332863	0.00536315
WT_siLuc_nigericin	1	1	1	1
WT_siSTK38 #1_nigericin	0.266735	0.281793	0.224614	0.257714
WT_siSTK38 #3_nigericin	0.521852	0.276873	0.371866	0.390197
ATG13 KO_siLuc_non-treated	0.0109675	0.00561573	0.00202333	0.00620217
ATG13 KO_siSTK38 #1_non-treated	2.70331e-05	0.00594515	0.00415095	0.00337438
ATG13 KO_siSTK38 #3_non-treated	0.000864975	0.00598421	0.0013841	0.00274443
ATG13 KO_siLuc_nigericin	0.855014	0.951953	1.20114	1.0027
ATG13 KO_siSTK38 #1_nigericin	0.21757	0.261516	0.218997	0.232694
ATG13 KO_siSTK38 #3_nigericin	0.461341	0.655708	0.764836	0.627295

## Sheet: BR1
	Adj. Vol. (Int)
	A: EGFP-TRPML1	B: free EGFP	free EGFP/total EGFP B/(A+B)	normalized
WT_siLuc_non-treated	2.86362e+07	22195.9	0.000774499	0.00748515
WT_siSTK38 #1_non-treated	1.39756e+07	4125.26	0.00029509	0.0028519
WT_siSTK38 #3_non-treated	2.64668e+07	17625.3	0.000665495	0.00643168
WT_siLuc_nigericin	1.8901e+07	2.18143e+06	0.103471	1
WT_siSTK38 #1_nigericin	5.44777e+06	154623	0.0275995	0.266735
WT_siSTK38 #3_nigericin	1.42718e+07	814615	0.0539968	0.521852
ATG13 KO_siLuc_non-treated	1.44426e+07	16408.3	0.00113482	0.0109675
ATG13 KO_siSTK38 #1_non-treated	5.90298e+06	16.5116	2.79715e-06	2.70331e-05
ATG13 KO_siSTK38 #3_non-treated	1.84214e+07	1648.86	8.95002e-05	0.000864975
ATG13 KO_siLuc_nigericin	8.83128e+06	857129	0.0884695	0.855014
ATG13 KO_siSTK38 #1_nigericin	2.84396e+06	65498.7	0.0225123	0.21757
ATG13 KO_siSTK38 #3_nigericin	9.56347e+06	479403	0.0477356	0.461341

## Sheet: BR2
	Adj. Vol. (Int)
	A: EGFP-TRPML1	B: free EGFP	free EGFP/total EGFP B/(A+B)	normalized
WT_siLuc_non-treated	2.65015e+07	11132.8	0.000419908	0.00226606
WT_siSTK38 #1_non-treated	1.13474e+07	80.74	7.11521e-06	3.83977e-05
WT_siSTK38 #3_non-treated	1.84402e+07	21652.3	0.00117281	0.00632915
WT_siLuc_nigericin	1.37543e+07	3.12842e+06	0.185303	1
WT_siSTK38 #1_nigericin	4.73085e+06	260642	0.0522172	0.281793
WT_siSTK38 #3_nigericin	6.79196e+06	367309	0.0513054	0.276873
ATG13 KO_siLuc_non-treated	1.36581e+07	14227.6	0.00104061	0.00561573
ATG13 KO_siSTK38 #1_non-treated	5.65438e+06	6236.04	0.00110165	0.00594515
ATG13 KO_siSTK38 #3_non-treated	1.32926e+07	14756.4	0.00110889	0.00598421
ATG13 KO_siLuc_nigericin	7.07947e+06	1.51629e+06	0.1764	0.951953
ATG13 KO_siSTK38 #1_nigericin	2.79043e+06	142110	0.0484597	0.261516
ATG13 KO_siSTK38 #3_nigericin	6.02464e+06	833270	0.121505	0.655708

## Sheet: BR3
	Adj. Vol. (Int)
	A: EGFP-TRPML1	B: free EGFP	free EGFP/total EGFP B/(A+B)	normalized
WT_siLuc_non-treated	4.12059e+07	21418.2	0.000519513	0.00369906
WT_siSTK38 #1_non-treated	1.49977e+07	2591	0.00017273	0.00122988
WT_siSTK38 #3_non-treated	2.02954e+07	9492.31	0.000467489	0.00332863
WT_siLuc_nigericin	1.81165e+07	2.9601e+06	0.140445	1
WT_siSTK38 #1_nigericin	4.89106e+06	159319	0.0315459	0.224614
WT_siSTK38 #3_nigericin	1.15096e+07	634228	0.0522266	0.371866
ATG13 KO_siLuc_non-treated	2.3074e+07	6558.69	0.000284166	0.00202333
ATG13 KO_siSTK38 #1_non-treated	9.25184e+06	5396.77	0.000582978	0.00415095
ATG13 KO_siSTK38 #3_non-treated	1.6982e+07	3301.77	0.00019439	0.0013841
ATG13 KO_siLuc_nigericin	1.05793e+07	2.14682e+06	0.168694	1.20114
ATG13 KO_siSTK38 #1_nigericin	3396233	107772	0.0307569	0.218997
ATG13 KO_siSTK38 #3_nigericin	1.03657e+07	1.24745e+06	0.107417	0.764836
