# Supplementary material for: Microautophagy regulated by STK38 and GABARAPs is essential to repair lysosomes and prevent aging
Source: EMBO Rep. 2023 Nov 21;24(12):e57300. doi: 10.15252/embr.202357300 (PMC10702834; doi:10.15252/embr.202357300)
Supplement: Supplementary file 7 — Source Data for Figure 3 [file EMBR-24-e57300-s005.zip › Fig 3/3C/3C_quantification.xlsx]

## Sheet: Summary
	free EGFP/total EGFP (normalized)
	BR1	BR2	BR3	mean
siLuc_non-treated	0.00763304	0.00559395	0.0164391	0.00988869
siTSG101_non-treated	0.00949471	0.0117064	0.0358298	0.0190103
siALIX_non-treated	0.0100271	0.0028933	0.00157585	0.00483207
siVPS22_non-treated	0.00269853	0.000271354	0.00405852	0.0023428
siCHMP4A&4B_non-treated	0.00300543	0.0101313	0.00865135	0.0072627
siVPS4A&4B_non-treated	0.107869	0.0748137	0.0999273	0.0942034
siTSG101&ALIX_non-treated	0.0213625	0.052665	0.0562785	0.0434353
siLuc_nigericin	1	1	1	1
siTSG101_nigericin	0.652597	0.339568	0.891721	0.627962
siALIX_nigericin	0.155385	0.206687	0.667221	0.343098
siVPS22_nigericin	1.18773	0.719843	1.05591	0.987828
siCHMP4A&4B_nigericin	0.407012	0.27646	0.736171	0.473214
siVPS4A&4B_nigericin	0.144836	0.070388	0.124303	0.113176
siTSG101&ALIX_nigericin	0.344299	0.235392	0.5177	0.365797

## Sheet: BR1
	Adj. Vol. (Int)
	A: EGFP-TRPML1	B: free EGFP	free EGFP/total EGFP B/(A+B)	normalized
siLuc_non-treated	3.65071e+07	41682.8	0.00114047	0.00763304
siTSG101_non-treated	1.98677e+07	28224.8	0.00141862	0.00949471
siALIX_non-treated	1.03881e+07	15586.5	0.00149816	0.0100271
siVPS22_non-treated	2.55808e+07	10318.2	0.000403194	0.00269853
siCHMP4A&4B_non-treated	1.56885e+07	7048.02	0.000449047	0.00300543
siVPS4A&4B_non-treated	1.69003e+07	276843	0.016117	0.107869
siTSG101&ALIX_non-treated	1.17951e+07	37768.4	0.00319181	0.0213625
siLuc_nigericin	1.49285e+07	2.62229e+06	0.149412	1
siTSG101_nigericin	1.80454e+07	1.94963e+06	0.0975059	0.652597
siALIX_nigericin	6.3265e+06	150369	0.0232163	0.155385
siVPS22_nigericin	2.22632e+07	4.80324e+06	0.177461	1.18773
siCHMP4A&4B_nigericin	1.30383e+07	844232	0.0608125	0.407012
siVPS4A&4B_nigericin	1.41171e+07	312254	0.0216402	0.144836
siTSG101&ALIX_nigericin	7.243e+06	392804	0.0514424	0.344299

## Sheet: BR2
	Adj. Vol. (Int)
	A: EGFP-TRPML1	B: free EGFP	free EGFP/total EGFP B/(A+B)	normalized
siLuc_non-treated	3.11669e+07	21537.9	0.000690572	0.00559395
siTSG101_non-treated	1.48665e+07	21515.5	0.00144516	0.0117064
siALIX_non-treated	9.57969e+06	3422.86	0.000357177	0.0028933
siVPS22_non-treated	1.83737e+07	615.514	3.34985e-05	0.000271354
siCHMP4A&4B_non-treated	1.05164e+07	13169.4	0.00125071	0.0101313
siVPS4A&4B_non-treated	1.28116e+07	119428	0.00923574	0.0748137
siTSG101&ALIX_non-treated	8.03462e+06	52578.8	0.00650149	0.052665
siLuc_nigericin	8.62994e+06	1.2154e+06	0.12345	1
siTSG101_nigericin	9.53772e+06	417310	0.0419195	0.339568
siALIX_nigericin	3.5221e+06	92221.3	0.0255155	0.206687
siVPS22_nigericin	1.77038e+07	1.72668e+06	0.0888645	0.719843
siCHMP4A&4B_nigericin	1.07128e+07	378535	0.0341289	0.27646
siVPS4A&4B_nigericin	1.38959e+07	121805	0.00868938	0.070388
siTSG101&ALIX_nigericin	6.79915e+06	203490	0.0290591	0.235392

## Sheet: BR3
	Adj. Vol. (Int)
	A: EGFP-TRPML1	B: free EGFP	free EGFP/total EGFP B/(A+B)	normalized
siLuc_non-treated	2.9589e+07	22947.8	0.00077495	0.0164391
siTSG101_non-treated	2.12552e+07	35961.8	0.00168904	0.0358298
siALIX_non-treated	8.56142e+06	636.048	7.42868e-05	0.00157585
siVPS22_non-treated	27320472	5228	0.000191322	0.00405852
siCHMP4A&4B_non-treated	1.87631e+07	7655.31	0.000407831	0.00865135
siVPS4A&4B_non-treated	1.79347e+07	84884.1	0.00471065	0.0999273
siTSG101&ALIX_non-treated	1.0815e+07	28768.7	0.00265301	0.0562785
siLuc_nigericin	1.33629e+07	661101	0.0471407	1
siTSG101_nigericin	1.83766e+07	806383	0.0420364	0.891721
siALIX_nigericin	5.51271e+06	179024	0.0314533	0.667221
siVPS22_nigericin	1.49753e+07	784467	0.0497764	1.05591
siCHMP4A&4B_nigericin	1.49068e+07	535920	0.0347036	0.736171
siVPS4A&4B_nigericin	1.88501e+07	111108	0.00585975	0.124303
siTSG101&ALIX_nigericin	1.08066e+07	270330	0.0244048	0.5177
