# Supplementary material for: Microautophagy regulated by STK38 and GABARAPs is essential to repair lysosomes and prevent aging
Source: EMBO Rep. 2023 Nov 21;24(12):e57300. doi: 10.15252/embr.202357300 (PMC10702834; doi:10.15252/embr.202357300)
Supplement: Supplementary file 7 — Source Data for Figure 3 [file EMBR-24-e57300-s005.zip › Fig 3/3G/3G_quantification.xlsx]

## Sheet: Summary
	free EGFP/total EGFP (normalized)
	BR1	BR2	BR3	mean
siLuc_non-treated	0.0135923	0.0179136	0.0145523	0.0153528
siSTK38 #1_non-treated	0.0255687	0.0230574	0.0154068	0.0213443
siSTK38 #3_non-treated	0.0303101	0.0214726	0.0151864	0.022323
siLuc_LLOMe	1	1	1	1
siSTK38 #1_LLOMe	0.401991	0.774949	0.526976	0.567972
siSTK38 #3_LLOMe	0.0843188	0.113738	0.158822	0.118959

## Sheet: BR1
	Adj. Vol. (Int)
	A: EGFP-TRPML1	B: free EGFP	free EGFP/total EGFP B/(A+B)	normalized
siLuc_non-treated	3.01993e+07	5801.4	0.000192067	0.0135923
siSTK38 #1_non-treated	1.49732e+07	5411.76	0.0003613	0.0255687
siSTK38 #3_non-treated	1.99331e+07	8540.96	0.000428297	0.0303101
siLuc_LLOMe	1.68768e+07	241896	0.0141305	1
siSTK38 #1_LLOMe	8.15139e+06	46567.3	0.00568035	0.401991
siSTK38 #3_LLOMe	1.26191e+07	15053.3	0.00119147	0.0843188

## Sheet: BR2
	Adj. Vol. (Int)
	A: EGFP-TRPML1	B: free EGFP	free EGFP/total EGFP B/(A+B)	normalized
siLuc_non-treated	1.82953e+07	7570.32	0.000413615	0.0179136
siSTK38 #1_non-treated	1.09809e+07	5849.16	0.000532381	0.0230574
siSTK38 #3_non-treated	1.69192e+07	8392.53	0.000495788	0.0214726
siLuc_LLOMe	1.35328e+07	319848	0.0230894	1
siSTK38 #1_LLOMe	7.22974e+06	131719	0.0178931	0.774949
siSTK38 #3_LLOMe	1.18179e+07	31117.2	0.00262613	0.113738

## Sheet: BR3
	Adj. Vol. (Int)
	A: EGFP-TRPML1	B: free EGFP	free EGFP/total EGFP B/(A+B)	normalized
siLuc_non-treated	1.3732e+07	4049.79	0.000294828	0.0145523
siSTK38 #1_non-treated	1.02601e+07	3203.6	0.000312141	0.0154068
siSTK38 #3_non-treated	1.64536e+07	5063.89	0.000307674	0.0151864
siLuc_LLOMe	1.56277e+07	323163	0.0202599	1
siSTK38 #1_LLOMe	6.27157e+06	67680.8	0.0106765	0.526976
siSTK38 #3_LLOMe	9.95837e+06	32146.6	0.00321771	0.158822
