# Supplementary material for: Microautophagy regulated by STK38 and GABARAPs is essential to repair lysosomes and prevent aging
Source: EMBO Rep. 2023 Nov 21;24(12):e57300. doi: 10.15252/embr.202357300 (PMC10702834; doi:10.15252/embr.202357300)
Supplement: Supplementary file 7 — Source Data for Figure 3 [file EMBR-24-e57300-s005.zip › Fig 3/3I/3I_quantification.xlsx]

## Sheet: Sheet1
Number of ILVs in multivesicular structure
	siLuc_non-treated	siLuc_NH4Cl	siSTK38_NH4Cl
	3	18	17
	3	13	11
	11	30	2
	4	12	1
	6	56	1
	10	51	26
	1	10	14
	7	4	2
	1	15	12
	2	7	7
	6	28	10
	9	3	3
	1	93	15
	1	22	20
	16	17	2
	2	12	8
	9	20	7
	2	24	2
	3	18	14
	4	19	17
	6	9
	4	27
	3	39
		57
		53
		27
		19
