# Supplementary material for: Microautophagy regulated by STK38 and GABARAPs is essential to repair lysosomes and prevent aging
Source: EMBO Rep. 2023 Nov 21;24(12):e57300. doi: 10.15252/embr.202357300 (PMC10702834; doi:10.15252/embr.202357300)
Supplement: Supplementary file 8 — Source Data for Figure 4 [file EMBR-24-e57300-s002.zip]

Archive with 64 entries (58 files):
- Fig 4/
- Fig 4/.DS_Store
- __MACOSX/Fig 4/._.DS_Store
- Fig 4/4B/
- Fig 4/4C/
- Fig 4/4A/
- Fig 4/4F/
- Fig 4/4G/
- Fig 4/4B/western Flag.tif
- __MACOSX/Fig 4/4B/._western Flag.tif
- Fig 4/4B/western tubulin.tif
- __MACOSX/Fig 4/4B/._western tubulin.tif
- Fig 4/4B/western STK38.tif
- __MACOSX/Fig 4/4B/._western STK38.tif
- Fig 4/4C/4C_quantification.xlsx
- __MACOSX/Fig 4/4C/._4C_quantification.xlsx
- Fig 4/4C/.DS_Store
- __MACOSX/Fig 4/4C/._.DS_Store
- Fig 4/4A/siSTK38_Flag-STK38 WT_LLOMe_VPS4.tif
- Fig 4/4A/siSTK38_Flag-STK38 S281A_LLOMe_VPS4.tif
- Fig 4/4A/siSTK38_Flag-STK38 S281A_LLOMe_LAMP1.tif
- Fig 4/4A/siSTK38_Flag-STK38 T74A_LLOMe_LAMP1.tif
- Fig 4/4A/siSTK38_Flag-STK38 deltaC_LLOMe_LAMP1.tif
- Fig 4/4A/siSTK38_Flag-STK38 K118R_LLOMe_LAMP1.tif
- Fig 4/4A/siSTK38_Flag-STK38 T444A_LLOMe_Merge+DAPI.tif
- Fig 4/4A/siSTK38_Flag-STK38 deltaC_LLOMe_Merge+DAPI.tif
- Fig 4/4A/siSTK38_Flag-STK38 T74A_LLOMe_Merge+DAPI.tif
- Fig 4/4A/siSTK38_Flag-STK38 WT_LLOMe_Merge+DAPI.tif
- Fig 4/4A/siLuc_Flag_LLOMe_Merge+DAPI.tif
- Fig 4/4A/siLuc_Flag_LLOMe_VPS4.tif
- Fig 4/4A/siSTK38_Flag-STK38 K118R_LLOMe_VPS4.tif
- Fig 4/4A/siSTK38_Flag_LLOMe_VPS4.tif
- Fig 4/4A/siLuc_Flag_non-treated_Merge+DAPI.tif
- Fig 4/4A/siSTK38_Flag-STK38 deltaN_LLOMe_VPS4.tif
- __MACOSX/Fig 4/4A/._siSTK38_Flag-STK38 deltaN_LLOMe_VPS4.tif
- Fig 4/4A/siLuc_Flag_non-treated_VPS4.tif
- Fig 4/4A/siSTK38_Flag-STK38 S281A_LLOMe_Merge+DAPI.tif
- Fig 4/4A/siLuc_Flag_LLOMe_LAMP1.tif
- Fig 4/4A/siSTK38_Flag-STK38 K118R_LLOMe_Merge+DAPI.tif
- Fig 4/4A/siSTK38_Flag-STK38 WT_LLOMe_LAMP1.tif
- Fig 4/4A/siSTK38_Flag_LLOMe_LAMP1.tif
- Fig 4/4A/siSTK38_Flag-STK38 T74A_LLOMe_VPS4.tif
- Fig 4/4A/siLuc_Flag_non-treated_LAMP1.tif
- Fig 4/4A/siSTK38_Flag-STK38 deltaN_LLOMe_Merge+DAPI.tif
- __MACOSX/Fig 4/4A/._siSTK38_Flag-STK38 deltaN_LLOMe_Merge+DAPI.tif
- Fig 4/4A/siSTK38_Flag-STK38 T444A_LLOMe_LAMP1.tif
- Fig 4/4A/siSTK38_Flag-STK38 deltaC_LLOMe_VPS4.tif
- Fig 4/4A/siSTK38_Flag-STK38 T444A_LLOMe_VPS4.tif
- Fig 4/4A/siSTK38_Flag_LLOMe_Merge+DAPI.tif
- Fig 4/4A/siSTK38_Flag-STK38 deltaN_LLOMe_LAMP1.tif
- __MACOSX/Fig 4/4A/._siSTK38_Flag-STK38 deltaN_LLOMe_LAMP1.tif
- Fig 4/4F/.DS_Store
- __MACOSX/Fig 4/4F/._.DS_Store
- Fig 4/4F/4F_quantification.xlsx
- __MACOSX/Fig 4/4F/._4F_quantification.xlsx
- Fig 4/4G/non-treated_LAMP1.tif
- Fig 4/4G/non-treated_mNG-DOK1.tif
- Fig 4/4G/LLOMe_LAMP1.tif
- __MACOSX/Fig 4/4G/._LLOMe_LAMP1.tif
- Fig 4/4G/LLOMe_Merge.tif
- __MACOSX/Fig 4/4G/._LLOMe_Merge.tif
- Fig 4/4G/non-treated_Merge.tif
- Fig 4/4G/LLOMe_mNG-DOK1.tif
- __MACOSX/Fig 4/4G/._LLOMe_mNG-DOK1.tif
