# Supplementary material for: Microautophagy regulated by STK38 and GABARAPs is essential to repair lysosomes and prevent aging
Source: EMBO Rep. 2023 Nov 21;24(12):e57300. doi: 10.15252/embr.202357300 (PMC10702834; doi:10.15252/embr.202357300)
Supplement: Supplementary file 8 — Source Data for Figure 4 [file EMBR-24-e57300-s002.zip › Fig 4/4C/4C_quantification.xlsx]

## Sheet: Summary
	% VPS4+ LAMP1
	BR1	BR2	BR3	BR4	BR5	mean
siLuc_Flag_non-treated	4.70434	2.38748	2.45167	2.95708	2.64386	3.02889
siLuc_Flag_LLOMe	35.7095	30.8458	33.9838	31.6633	32.4782	32.9361
siSTK38_Flag_LLOMe	20.2792	23.1421	16.1685	20.7464	16.5447	19.3762
siSTK38_Flag-STK38 WT_LLOMe	25.1687	29.1816	23.9101	31.2399	24.1854	26.7371
siSTK38_Flag-STK38 K118R_LLOMe	20.8901	25.6645	17.1331	23.0647	14.9067	20.3318
siSTK38_Flag-STK38 deltaN_LLOMe	20.9675	23.9797	16.1747	21.7434	14.741	19.5212
siSTK38_Flag-STK38 deltaC_LLOMe	18.169	22.1086	18.91	22.3553	17.5315	19.8149
siSTK38_Flag-STK38 T74A_LLOMe	17.4083	26.3927	20.9504	22.6272	15.4219	20.5601
siSTK38_Flag-STK38 S281A_LLOMe	23.1179	26.5956	24.9611	26.9418	19.2282	24.169
siSTK38_Flag-STK38 T444A_LLOMe	21.8556	22.5089	19.8023	27.3384	17.6887	21.8388

## Sheet: BR1
siLuc_Flag_non-treated
	Image 1	Image 2	Image 3	Image 4	Image 5	Image 6	Image 7	Image 8		% VPS4+ LAMP1
Cell count	17	18	17	14	16	12	15	12		4.70434
LAMP1 dots	761	825	784	781	819	612	772	768
VPS4+LAMP1 dots	18	26	42	30	59	21	49	43
siLuc_Flag_LLOMe
	Image 1	Image 2	Image 3	Image 4	Image 5	Image 6	Image 7	Image 8		% VPS4+ LAMP1
Cell count	11	14	7	8	13	13	11	11		35.7095
LAMP1 dots	717	940	612	509	833	668	948	805
VPS4+LAMP1 dots	234	424	220	221	281	158	313	303
siSTK38_Flag_LLOMe
	Image 1	Image 2	Image 3	Image 4	Image 5	Image 6	Image 7	Image 8		% VPS4+ LAMP1
Cell count	12	12	9	9	10	16	11	11		20.2792
LAMP1 dots	1111	904	848	1085	818	1256	855	1289
VPS4+LAMP1 dots	262	194	157	139	151	300	180	273
siSTK38_Flag-STK38 WT_LLOMe
	Image 1	Image 2	Image 3	Image 4	Image 5	Image 6	Image 7	Image 8		% VPS4+ LAMP1
Cell count	7	8	10	11	16	14	13	7		25.1687
LAMP1 dots	665	498	788	885	1581	915	882	751
VPS4+LAMP1 dots	201	126	192	180	330	246	254	224
siSTK38_Flag-STK38 K118R_LLOMe
	Image 1	Image 2	Image 3	Image 4	Image 5	Image 6	Image 7	Image 8		% VPS4+ LAMP1
Cell count	15	9	14	6	14	12	10	12		20.8901
LAMP1 dots	1016	1183	1051	839	1254	815	999	842
VPS4+LAMP1 dots	234	242	240	184	330	124	183	134
siSTK38_Flag-STK38 deltaN_LLOMe
	Image 1	Image 2	Image 3	Image 4	Image 5	Image 6	Image 7	Image 8		% VPS4+ LAMP1
Cell count	10	15	12	5	8	8	13	11		20.9675
LAMP1 dots	716	1189	1226	629	607	903	1004	775
VPS4+LAMP1 dots	143	194	319	176	142	137	196	171
siSTK38_Flag-STK38 deltaC_LLOMe
	Image 1	Image 2	Image 3	Image 4	Image 5	Image 6	Image 7	Image 8		% VPS4+ LAMP1
Cell count	11	9	10	12	9	8	10	10		18.169
LAMP1 dots	841	969	1285	1048	853	880	748	1153
VPS4+LAMP1 dots	127	150	177	220	153	139	172	275
siSTK38_Flag-STK38 T74A_LLOMe
	Image 1	Image 2	Image 3	Image 4	Image 5	Image 6	Image 7	Image 8		% VPS4+ LAMP1
Cell count	12	12	9	8	8	10	9	8		17.4083
LAMP1 dots	896	1149	793	891	1199	969	799	1237
VPS4+LAMP1 dots	229	216	151	125	143	204	127	186
siSTK38_Flag-STK38 S281A_LLOMe
	Image 1	Image 2	Image 3	Image 4	Image 5	Image 6	Image 7	Image 8		% VPS4+ LAMP1
Cell count	16	12	16	5	10	9	15	11		23.1179
LAMP1 dots	874	806	862	579	1188	524	743	800
VPS4+LAMP1 dots	260	148	239	115	184	130	252	146
siSTK38_Flag-STK38 T444A_LLOMe
	Image 1	Image 2	Image 3	Image 4	Image 5	Image 6	Image 7	Image 8		% VPS4+ LAMP1
Cell count	9	10	13	8	12	9	10	9		21.8556
LAMP1 dots	855	904	1192	972	1291	963	782	1103
VPS4+LAMP1 dots	228	149	273	199	211	241	189	272

## Sheet: BR2
siLuc_Flag_non-treated
	Image 1	Image 2	Image 3	Image 4	Image 5	Image 6	Image 7	Image 8		% VPS4+ LAMP1
Cell count	10	12	14	13	22	16	13	17		2.38748
LAMP1 dots	417	622	553	709	825	688	742	554
VPS4+LAMP1 dots	15	20	12	16	16	8	22	13
siLuc_Flag_LLOMe
	Image 1	Image 2	Image 3	Image 4	Image 5	Image 6	Image 7	Image 8		% VPS4+ LAMP1
Cell count	12	17	14	13	12	18	15	15		30.8458
LAMP1 dots	736	1178	1053	939	817	962	775	776
VPS4+LAMP1 dots	273	403	311	236	219	308	230	252
siSTK38_Flag_LLOMe
	Image 1	Image 2	Image 3	Image 4	Image 5	Image 6	Image 7	Image 8		% VPS4+ LAMP1
Cell count	21	11	16	16	9	15	15	13		23.1421
LAMP1 dots	1123	813	1522	1144	777	870	980	912
VPS4+LAMP1 dots	253	202	277	401	167	229	169	186
siSTK38_Flag-STK38 WT_LLOMe
	Image 1	Image 2	Image 3	Image 4	Image 5	Image 6	Image 7	Image 8		% VPS4+ LAMP1
Cell count	11	14	24	13	17	14	11	12		29.1816
LAMP1 dots	843	797	1184	846	1114	1105	734	892
VPS4+LAMP1 dots	219	254	403	246	295	305	222	249
siSTK38_Flag-STK38 K118R_LLOMe
	Image 1	Image 2	Image 3	Image 4	Image 5	Image 6	Image 7	Image 8		% VPS4+ LAMP1
Cell count	12	10	18	16	19	13	14	12		25.6645
LAMP1 dots	837	1027	1113	1208	1313	1103	1266	635
VPS4+LAMP1 dots	275	174	282	322	402	228	283	216
siSTK38_Flag-STK38 deltaN_LLOMe
	Image 1	Image 2	Image 3	Image 4	Image 5	Image 6	Image 7			% VPS4+ LAMP1
Cell count	12	11	18	12	14	11	17			23.9797
LAMP1 dots	668	658	944	724	864	763	892
VPS4+LAMP1 dots	142	137	195	176	223	184	265
siSTK38_Flag-STK38 deltaC_LLOMe
	Image 1	Image 2	Image 3	Image 4	Image 5	Image 6	Image 7	Image 8		% VPS4+ LAMP1
Cell count	12	14	21	9	21	18	14	15		22.1086
LAMP1 dots	815	993	1284	412	1265	1147	833	1076
VPS4+LAMP1 dots	86	218	292	102	311	255	180	286
siSTK38_Flag-STK38 T74A_LLOMe
	Image 1	Image 2	Image 3	Image 4	Image 5	Image 6	Image 7	Image 8		% VPS4+ LAMP1
Cell count	12	19	12	10	17	16	14	13		26.3927
LAMP1 dots	708	1003	987	661	894	885	1053	1133
VPS4+LAMP1 dots	219	198	298	185	254	221	284	274
siSTK38_Flag-STK38 S281A_LLOMe
	Image 1	Image 2	Image 3	Image 4	Image 5	Image 6	Image 7	Image 8		% VPS4+ LAMP1
Cell count	14	18	12	11	11	25	14	14		26.5956
LAMP1 dots	859	1129	819	741	689	1424	762	894
VPS4+LAMP1 dots	252	312	146	239	161	377	238	221
siSTK38_Flag-STK38 T444A_LLOMe
	Image 1	Image 2	Image 3	Image 4	Image 5	Image 6	Image 7	Image 8		% VPS4+ LAMP1
Cell count	15	11	14	19	16	15	8	8		22.5089
LAMP1 dots	677	894	1049	1147	1065	799	491	582
VPS4+LAMP1 dots	121	227	238	289	306	74	139	115

## Sheet: BR3
siLuc_Flag_non-treated
	Image 1	Image 2	Image 3	Image 4	Image 5	Image 6	Image 7	Image 8		% VPS4+ LAMP1
Cell count	11	16	15	13	11	19	16	10		2.45167
LAMP1 dots	338	618	688	497	594	495	499	513
VPS4+LAMP1 dots	6	10	16	7	23	13	12	17
siLuc_Flag_LLOMe
	Image 1	Image 2	Image 3	Image 4	Image 5	Image 6	Image 7	Image 8		% VPS4+ LAMP1
Cell count	16	14	14	10	19	10	12	15		33.9838
LAMP1 dots	1006	956	953	607	1071	804	793	831
VPS4+LAMP1 dots	333	356	273	186	391	286	237	324
siSTK38_Flag_LLOMe
	Image 1	Image 2	Image 3	Image 4	Image 5	Image 6	Image 7	Image 8		% VPS4+ LAMP1
Cell count	10	11	13	15	18	12	14	15		16.1685
LAMP1 dots	1019	1419	1220	1352	1338	1055	1171	1229
VPS4+LAMP1 dots	164	258	172	173	179	219	210	210
siSTK38_Flag-STK38 WT_LLOMe
	Image 1	Image 2	Image 3	Image 4	Image 5	Image 6	Image 7	Image 8		% VPS4+ LAMP1
Cell count	12	13	12	6	10	15	18	10		23.9101
LAMP1 dots	1280	1078	996	552	980	1315	1320	484
VPS4+LAMP1 dots	233	245	253	158	203	427	247	148
siSTK38_Flag-STK38 K118R_LLOMe
	Image 1	Image 2	Image 3	Image 4	Image 5	Image 6	Image 7	Image 8		% VPS4+ LAMP1
Cell count	14	10	9	15	13	9	13	11		17.1331
LAMP1 dots	1313	1519	1471	1493	1570	1217	1139	819
VPS4+LAMP1 dots	245	288	234	261	171	276	201	130
siSTK38_Flag-STK38 deltaN_LLOMe
	Image 1	Image 2	Image 3	Image 4	Image 5	Image 6	Image 7	Image 8		% VPS4+ LAMP1
Cell count	10	8	9	13	12	9	11	7		16.1747
LAMP1 dots	1155	966	1144	1287	1156	1062	744	888
VPS4+LAMP1 dots	116	148	229	254	158	139	145	170
siSTK38_Flag-STK38 deltaC_LLOMe
	Image 1	Image 2	Image 3	Image 4	Image 5	Image 6	Image 7	Image 8		% VPS4+ LAMP1
Cell count	10	11	6	8	11	11	9	13		18.91
LAMP1 dots	1066	888	992	1306	1098	1189	1081	1169
VPS4+LAMP1 dots	262	224	258	165	164	169	243	177
siSTK38_Flag-STK38 T74A_LLOMe
	Image 1	Image 2	Image 3	Image 4	Image 5	Image 6	Image 7	Image 8		% VPS4+ LAMP1
Cell count	12	8	11	18	10	8	13	11		20.9504
LAMP1 dots	1248	698	1116	1732	1238	1070	1723	960
VPS4+LAMP1 dots	173	82	242	419	158	252	454	270
siSTK38_Flag-STK38 S281A_LLOMe
	Image 1	Image 2	Image 3	Image 4	Image 5	Image 6	Image 7	Image 8		% VPS4+ LAMP1
Cell count	7	8	10	8	10	11	8	12		24.9611
LAMP1 dots	915	1459	937	1017	882	1114	854	1187
VPS4+LAMP1 dots	263	352	241	211	326	281	136	278
siSTK38_Flag-STK38 T444A_LLOMe
	Image 1	Image 2	Image 3	Image 4	Image 5	Image 6	Image 7	Image 8		% VPS4+ LAMP1
Cell count	14	10	10	14	11	11	8	8		19.8023
LAMP1 dots	1286	1209	900	1492	1301	1089	744	1084
VPS4+LAMP1 dots	287	221	89	404	256	207	135	204

## Sheet: BR4
siLuc_Flag_non-treated
	Image 1	Image 2	Image 3	Image 4	Image 5	Image 6	Image 7	Image 8		% VPS4+ LAMP1
Cell count	14	16	16	15	13	16	15	17		2.95708
LAMP1 dots	447	713	676	726	804	1030	845	677
VPS4+LAMP1 dots	6	31	28	18	20	44	15	13
siLuc_Flag_LLOMe
	Image 1	Image 2	Image 3	Image 4	Image 5	Image 6	Image 7	Image 8		% VPS4+ LAMP1
Cell count	13	20	16	16	15	16	13	13		31.6633
LAMP1 dots	781	1173	904	918	895	1346	980	987
VPS4+LAMP1 dots	238	359	310	289	323	449	278	282
siSTK38_Flag_LLOMe
	Image 1	Image 2	Image 3	Image 4	Image 5	Image 6	Image 7	Image 8		% VPS4+ LAMP1
Cell count	12	18	9	15	17	12	9	17		20.7464
LAMP1 dots	1021	1081	622	933	1337	849	845	1217
VPS4+LAMP1 dots	228	252	125	251	201	204	179	200
siSTK38_Flag-STK38 WT_LLOMe
	Image 1	Image 2	Image 3	Image 4	Image 5	Image 6	Image 7	Image 8		% VPS4+ LAMP1
Cell count	14	12	15	15	19	14	14	18		31.2399
LAMP1 dots	954	602	1102	928	924	1207	1419	1542
VPS4+LAMP1 dots	308	162	257	300	299	405	550	430
siSTK38_Flag-STK38 K118R_LLOMe
	Image 1	Image 2	Image 3	Image 4	Image 5	Image 6	Image 7	Image 8		% VPS4+ LAMP1
Cell count	24	12	16	17	18	14	13	13		23.0647
LAMP1 dots	1686	905	1630	1482	1194	1295	1270	1247
VPS4+LAMP1 dots	354	218	368	393	337	244	380	176
siSTK38_Flag-STK38 deltaN_LLOMe
	Image 1	Image 2	Image 3	Image 4	Image 5	Image 6	Image 7	Image 8		% VPS4+ LAMP1
Cell count	10	12	13	16	19	14	18	8		21.7434
LAMP1 dots	597	987	1207	926	1419	1104	1254	743
VPS4+LAMP1 dots	133	236	256	141	296	226	300	203
siSTK38_Flag-STK38 deltaC_LLOMe
	Image 1	Image 2	Image 3	Image 4	Image 5	Image 6	Image 7	Image 8		% VPS4+ LAMP1
Cell count	17	18	15	12	14	13	11	9		22.3553
LAMP1 dots	1549	1306	1720	785	1579	1563	1140	879
VPS4+LAMP1 dots	353	302	390	114	353	265	336	239
siSTK38_Flag-STK38 T74A_LLOMe
	Image 1	Image 2	Image 3	Image 4	Image 5	Image 6	Image 7	Image 8		% VPS4+ LAMP1
Cell count	14	9	13	9	15	8	12	10		22.6272
LAMP1 dots	1043	852	1263	927	1281	825	1226	1170
VPS4+LAMP1 dots	312	179	370	173	232	211	319	147
siSTK38_Flag-STK38 S281A_LLOMe
	Image 1	Image 2	Image 3	Image 4	Image 5	Image 6	Image 7	Image 8		% VPS4+ LAMP1
Cell count	10	14	15	11	14	12	13	13		26.9418
LAMP1 dots	891	1270	1517	798	1466	1106	1036	1147
VPS4+LAMP1 dots	324	291	396	191	382	272	230	401
siSTK38_Flag-STK38 T444A_LLOMe
	Image 1	Image 2	Image 3	Image 4	Image 5	Image 6	Image 7	Image 8		% VPS4+ LAMP1
Cell count	16	18	17	16	13	17	12	16		27.3384
LAMP1 dots	1242	1244	1623	1290	1347	1305	937	1532
VPS4+LAMP1 dots	224	407	400	442	352	381	198	472

## Sheet: BR5
siLuc_Flag_non-treated
	Image 1	Image 2	Image 3	Image 4	Image 5	Image 6	Image 7	Image 8		% VPS4+ LAMP1
Cell count	13	15	11	10	16	16	13	6		2.64386
LAMP1 dots	616	730	347	435	517	723	582	551
VPS4+LAMP1 dots	13	17	7	12	25	19	13	13
siLuc_Flag_LLOMe
	Image 1	Image 2	Image 3	Image 4	Image 5	Image 6	Image 7	Image 8		% VPS4+ LAMP1
Cell count	13	13	13	10	10	12	17	13		32.4782
LAMP1 dots	1061	815	950	869	813	742	1089	1223
VPS4+LAMP1 dots	330	288	258	312	243	264	386	375
siSTK38_Flag_LLOMe
	Image 1	Image 2	Image 3	Image 4	Image 5	Image 6	Image 7	Image 8		% VPS4+ LAMP1
Cell count	11	17	14	11	15	14	9	18		16.5447
LAMP1 dots	925	1367	1243	1109	1221	996	722	1296
VPS4+LAMP1 dots	183	269	183	144	198	152	155	185
siSTK38_Flag-STK38 WT_LLOMe
	Image 1	Image 2	Image 3	Image 4	Image 5	Image 6	Image 7	Image 8		% VPS4+ LAMP1
Cell count	11	11	15	15	8	11	13	15		24.1854
LAMP1 dots	932	905	1121	1096	582	936	784	1194
VPS4+LAMP1 dots	215	213	252	263	182	205	200	296
siSTK38_Flag-STK38 K118R_LLOMe
	Image 1	Image 2	Image 3	Image 4	Image 5	Image 6	Image 7	Image 8		% VPS4+ LAMP1
Cell count	8	9	10	10	14	11	11	12		14.9067
LAMP1 dots	657	767	1224	1242	1273	1257	1590	939
VPS4+LAMP1 dots	86	113	141	178	287	165	201	163
siSTK38_Flag-STK38 deltaN_LLOMe
	Image 1	Image 2	Image 3	Image 4	Image 5	Image 6	Image 7	Image 8		% VPS4+ LAMP1
Cell count	12	10	14	12	11	13	13	13		14.741
LAMP1 dots	1007	1203	1180	1149	1451	1292	1158	1288
VPS4+LAMP1 dots	167	169	207	206	167	226	100	192
siSTK38_Flag-STK38 deltaC_LLOMe
	Image 1	Image 2	Image 3	Image 4	Image 5	Image 6	Image 7	Image 8		% VPS4+ LAMP1
Cell count	12	12	14	14	6	14	13	11		17.5315
LAMP1 dots	1485	1107	1259	1836	874	1302	1327	1197
VPS4+LAMP1 dots	203	199	298	329	128	145	272	247
siSTK38_Flag-STK38 T74A_LLOMe
	Image 1	Image 2	Image 3	Image 4	Image 5	Image 6	Image 7	Image 8		% VPS4+ LAMP1
Cell count	15	12	8	11	7	9	14	6		15.4219
LAMP1 dots	1606	1128	1142	1256	653	972	1737	798
VPS4+LAMP1 dots	205	141	150	239	102	164	319	113
siSTK38_Flag-STK38 S281A_LLOMe
	Image 1	Image 2	Image 3	Image 4	Image 5	Image 6	Image 7	Image 8		% VPS4+ LAMP1
Cell count	9	11	5	16	10	14	10	9		19.2282
LAMP1 dots	926	1343	802	1355	1082	1359	1137	1144
VPS4+LAMP1 dots	258	221	107	278	222	270	202	201
siSTK38_Flag-STK38 T444A_LLOMe
	Image 1	Image 2	Image 3	Image 4	Image 5	Image 6	Image 7	Image 8		% VPS4+ LAMP1
Cell count	17	5	11	20	16	9	8	11		17.6887
LAMP1 dots	1172	750	1610	1196	1391	1266	1083	1414
VPS4+LAMP1 dots	255	127	291	172	285	152	169	297
