# Supplementary material for: Microautophagy regulated by STK38 and GABARAPs is essential to repair lysosomes and prevent aging
Source: EMBO Rep. 2023 Nov 21;24(12):e57300. doi: 10.15252/embr.202357300 (PMC10702834; doi:10.15252/embr.202357300)
Supplement: Supplementary file 8 — Source Data for Figure 4 [file EMBR-24-e57300-s002.zip › Fig 4/4F/4F_quantification.xlsx]

## Sheet: Summary
	VPS4 dots/cell
siRNA	BR1	BR2	BR3	mean
negative cont.	1	1	1	1
MAP4	0.739929	0.623817	0.631818	0.665188
PSMA5	1.09615	0.860106	1.16402	1.04009
EPHA2	0.978308	0.997786	0.98498	0.987025
SOS1	0.939398	0.853833	1.09623	0.963153
ARHGAP1	1.01136	1.05086	1.041	1.03441
GOLGA3	0.927496	0.925655	1.00068	0.951276
AHNAK	0.569694	0.680301	0.349163	0.533053
TMEM115	0.810647	0.797921	0.556552	0.721707
ARHGAP21	0.833959	0.828078	0.930877	0.864305
FAM21A	0.803886	0.638156	0.831829	0.757957
RHBDF2	0.729977	0.759853	0.721965	0.737265
PHLDB2	0.859587	0.897992	0.956423	0.904667
ZZZ3	0.683939	0.792396	0.931193	0.802509
TAB3	0.94456	0.964805	1.01489	0.974752
EHBP1	0.803079	0.867932	0.755796	0.808936
PHC3	0.760917	0.86276	0.646673	0.756783
GOLGA5	0.873453	0.99428	0.966317	0.944683
RHBDF1	0.772188	0.87209	0.672285	0.772188
POM121	0.974191	0.985799	0.977207	0.979066
DOK1	0.663943	0.729888	0.582201	0.658677
EPB41L1	0.711025	0.883566	0.640012	0.744868
KIAA1602	0.879826	0.902709	0.863743	0.882093
BCLAF1	0.934193	0.943384	1.21668	1.03142
MTUS1	0.669147	0.801655	0.77135	0.747384
BTRC	0.861177	0.998187	1.00517	0.954846

## Sheet: BR1
	siRNA	[Cell] Count	[Cell] (VPS4 (CellBody)) COUNT (AVG)	normalized
LLOMe 30min	negative cont.	246	37.4797	1
	MAP4	254	27.7323	0.739929
	PSMA5	168	41.0833	1.09615
	EPHA2	342	36.6667	0.978308
	SOS1	312	35.2083	0.939398
	ARHGAP1	307	37.9055	1.01136
	GOLGA3	265	34.7623	0.927496
	AHNAK	179	21.352	0.569694
	TMEM115	209	30.3828	0.810647
	ARHGAP21	308	31.2565	0.833959
	FAM21A	286	30.1294	0.803886
	RHBDF2	231	27.3593	0.729977
	PHLDB2	364	32.217	0.859587
	ZZZ3	71	25.6338	0.683939
	siRNA	[Cell] Count	[Cell] (VPS4 (CellBody)) COUNT (AVG)	normalized
LLOMe 30min	negative cont.	273	38.8388	1
	TAB3	229	36.6856	0.94456
	EHBP1	278	31.1906	0.803079
	PHC3	273	29.5531	0.760917
	GOLGA5	289	33.9239	0.873453
	RHBDF1	219	29.9909	0.772188
	POM121	214	37.8364	0.974191
	DOK1	272	25.7868	0.663943
	EPB41L1	312	27.6154	0.711025
	KIAA1602	315	34.1714	0.879826
	BCLAF1	258	36.2829	0.934193
	MTUS1	270	25.9889	0.669147
	BTRC	293	33.4471	0.861177

## Sheet: BR2
	siRNA	[Cell] Count	[Cell] (VPS4 (CellBody)) COUNT (AVG)	normalized
LLOMe 30min	negative cont.	347	23.7233	1
	MAP4	413	14.799	0.623817
	PSMA5	435	20.4046	0.860106
	EPHA2	562	23.6708	0.997786
	SOS1	477	20.2558	0.853833
	ARHGAP1	513	24.9298	1.05086
	GOLGA3	545	21.9596	0.925655
	AHNAK	446	16.139	0.680301
	TMEM115	368	18.9293	0.797921
	ARHGAP21	518	19.6448	0.828078
	FAM21A	467	15.1392	0.638156
	RHBDF2	495	18.0263	0.759853
	PHLDB2	534	21.3034	0.897992
	ZZZ3	466	18.7983	0.792396
	siRNA	[Cell] Count	[Cell] (VPS4 (CellBody)) COUNT (AVG)	normalized
LLOMe 30min	negative cont.	285	41.5298	1
	TAB3	264	40.0682	0.964805
	EHBP1	355	36.0451	0.867932
	PHC3	271	35.8303	0.86276
	GOLGA5	349	41.2923	0.99428
	RHBDF1	248	36.2177	0.87209
	POM121	317	40.9401	0.985799
	DOK1	330	30.3121	0.729888
	EPB41L1	301	36.6944	0.883566
	KIAA1602	329	37.4894	0.902709
	BCLAF1	336	39.1786	0.943384
	MTUS1	311	33.2926	0.801655
	BTRC	297	41.4545	0.998187

## Sheet: BR3
	siRNA	[Cell] Count	[Cell] (VPS4 (CellBody)) COUNT (AVG)	normalized
LLOMe 30min	negative cont.	347	34.7771	1
	MAP4	413	21.9728	0.631818
	PSMA5	435	40.4813	1.16402
	EPHA2	562	34.2547	0.98498
	SOS1	477	38.1236	1.09623
	ARHGAP1	513	36.2028	1.041
	GOLGA3	545	34.8006	1.00068
	AHNAK	446	12.1429	0.349163
	TMEM115	368	19.3553	0.556552
	ARHGAP21	518	32.3732	0.930877
	FAM21A	467	28.9286	0.831829
	RHBDF2	495	25.1078	0.721965
	PHLDB2	534	33.2616	0.956423
	ZZZ3	466	32.3842	0.931193
	siRNA	[Cell] Count	[Cell] (VPS4 (CellBody)) COUNT (AVG)	normalized
LLOMe 30min	negative cont.	374	40.9358	1
	TAB3	231	41.5455	1.01489
	EHBP1	460	30.9391	0.755796
	PHC3	233	26.4721	0.646673
	GOLGA5	386	39.557	0.966317
	RHBDF1	292	27.5205	0.672285
	POM121	362	40.0028	0.977207
	DOK1	371	23.8329	0.582201
	EPB41L1	356	26.1994	0.640012
	KIAA1602	472	35.3581	0.863743
	BCLAF1	283	49.8057	1.21668
	MTUS1	547	31.5759	0.77135
	BTRC	454	41.1476	1.00517
