# Supplementary material for: Microautophagy regulated by STK38 and GABARAPs is essential to repair lysosomes and prevent aging
Source: EMBO Rep. 2023 Nov 21;24(12):e57300. doi: 10.15252/embr.202357300 (PMC10702834; doi:10.15252/embr.202357300)
Supplement: Supplementary file 9 — Source Data for Figure 5 [file EMBR-24-e57300-s007.zip]

Archive with 72 entries (64 files):
- Fig 5/
- Fig 5/5G/
- Fig 5/5F/
- Fig 5/5H/
- Fig 5/.DS_Store
- __MACOSX/Fig 5/._.DS_Store
- Fig 5/5C/
- Fig 5/5D/
- Fig 5/5E/
- Fig 5/5B/
- Fig 5/5G/WT_LLOMe_Merge+DAPI.tif
- Fig 5/5G/S269A_LLOMe_LAMP1.tif
- Fig 5/5G/WT_non-treated_mNG-DOK1.tif
- Fig 5/5G/S269A_LLOMe_mMG-DOK1.tif
- Fig 5/5G/S269A_non-treated_mNG-DOK1.tif
- Fig 5/5G/WT_non-treated_LAMP1.tif
- Fig 5/5G/S269A_non-treated_LAMP1.tif
- Fig 5/5G/WT_LLOMe_mNG-DOK1.tif
- Fig 5/5G/WT_LLOMe_LAMP1.tif
- Fig 5/5G/S269A_non-treated_Merge+DAPI.tif
- Fig 5/5G/S269A_LLOMe_Merge+DAPI.tif
- Fig 5/5G/WT_non-treated_Merge+DAPI.tif
- Fig 5/5F/.DS_Store
- __MACOSX/Fig 5/5F/._.DS_Store
- Fig 5/5F/5F_quantification.xlsx
- __MACOSX/Fig 5/5F/._5F_quantification.xlsx
- Fig 5/5H/5H_quantification.xlsx
- __MACOSX/Fig 5/5H/._5H_quantification.xlsx
- Fig 5/5H/.DS_Store
- __MACOSX/Fig 5/5H/._.DS_Store
- Fig 5/5C/siControl_Flag_non-treated_Merge+DAPI.tif
- Fig 5/5C/siDOK1_Flag-DOK1 WT_LLOMe_VPS4.tif
- Fig 5/5C/.DS_Store
- __MACOSX/Fig 5/5C/._.DS_Store
- Fig 5/5C/siDOK1_Flag_LLOMe_LAMP1.tif
- __MACOSX/Fig 5/5C/._siDOK1_Flag_LLOMe_LAMP1.tif
- Fig 5/5C/siControl_Fleg_LLOMe_Merge+DAPI.tif
- Fig 5/5C/siDOK1_Flag-DOK1 S269A_LLOMe_LAMP1.tif
- Fig 5/5C/siDOK1_Flag-DOK1 WT_LLOMe_Merge+DAPI.tif
- Fig 5/5C/siDOK1_Flag-DOK1 S269A_LLOMe_Merge+DAPI.tif
- Fig 5/5C/siDOK1_Flag-DOK1 S269A_LLOMe_VPS4.tif
- Fig 5/5C/siControl_Flag_non-treated_VPS4.tif
- Fig 5/5C/siControl_Flag_LLOMe_VPS4.tif
- __MACOSX/Fig 5/5C/._siControl_Flag_LLOMe_VPS4.tif
- Fig 5/5C/siDOK1_Flag-DOK1 WT_LLOMe_LAMP1.tif
- Fig 5/5C/siControl_Flag_LLOMe_LAMP1.tif
- Fig 5/5C/siDOK1_Flag_LLOMe_VPS4.tif
- __MACOSX/Fig 5/5C/._siDOK1_Flag_LLOMe_VPS4.tif
- Fig 5/5C/siControl_Flag_non-treated_LAMP1.tif
- Fig 5/5C/siDOK1_Flag_LLOMe_Merge+DAPI.tif
- Fig 5/5D/5D_quantification.xlsx
- __MACOSX/Fig 5/5D/._5D_quantification.xlsx
- Fig 5/5E/siLuc_LLOMe_LAMP1.tif
- Fig 5/5E/siSTK38 #1_non-treated_mNG-DOK1.tif
- Fig 5/5E/siSTK38 #3_LLOMe_LAMP1.tif
- Fig 5/5E/siSTK38 #1_LLOMe_mNG-DOK1.tif
- Fig 5/5E/siLuc_LLOMe_Merge+DAPI.tif
- Fig 5/5E/siSTK38 #3_non-treated_Merge+DAPI.tif
- Fig 5/5E/siLuc_non-treated_mNG-DOK1.tif
- Fig 5/5E/siSTK38 #3_LLOMe_Merge+DAPI.tif
- Fig 5/5E/siSTK38 #3_non-treated_LAMP1.tif
- Fig 5/5E/siSTK38 #3_LLOMe_mNG-DOK1.tif
- Fig 5/5E/siLuc_non-treated_LAMP1.tif
- Fig 5/5E/siSTK38 #1_non-treated_Merge+DAPI.tif
- Fig 5/5E/siSTK38 #1_non-treated_LAMP1.tif
- Fig 5/5E/siLuc_LLOMe_mNG-DOK1.tif
- Fig 5/5E/siSTK38 #1_LLOMe_Merge+DAPI.tif
- Fig 5/5E/siSTK38 #3_non-treated_mNG-DOK1.tif
- Fig 5/5E/siSTK38 #1_LLOMe_LAMP1.tif
- Fig 5/5E/siLuc_non-treated_Merge+DAPI.tif
- Fig 5/5B/5B_PRM quantification.xlsx
- __MACOSX/Fig 5/5B/._5B_PRM quantification.xlsx
