# Supplementary material for: Microautophagy regulated by STK38 and GABARAPs is essential to repair lysosomes and prevent aging
Source: EMBO Rep. 2023 Nov 21;24(12):e57300. doi: 10.15252/embr.202357300 (PMC10702834; doi:10.15252/embr.202357300)
Supplement: Supplementary file 9 — Source Data for Figure 5 [file EMBR-24-e57300-s007.zip › Fig 5/5F/5F_quantification.xlsx]

## Sheet: Summary
	% mNG-DOK1+ LAMP1
	BR1	BR2	BR3	mean
siLuc_non-treated	3.15136	1.86057	0.0869313	1.69962
siSTK38 #1_non-treated	0.311769	2.51736	0.786517	1.20522
siSTK38 #3_non-treated	3.7064	2.05479	1.21655	2.32591
siLuc_LLOMe	28.0066	24.3725	19.0923	23.8238
siSTK38 #1_LLOMe	5.79658	12.5284	6.44426	8.2564
siSTK38 #3_LLOMe	16.4508	10.4344	8.70654	11.8639

## Sheet: BR1
siLuc_non-treated
	Image 1	Image 2	Image 3	Image 4	Image 5	Image 6	Image 7	Image 8		% mNG-DOK1+ LAMP1
Cell count	14	12	8	10	13	6	8	9		3.15136
LAMP1 dots	660	526	362	535	627	402	472	446
mNG-DOK1+LAMP1 dots	3	53	13	0	37	3	7	11
siSTK38 #1_non-treated
	Image 1	Image 2	Image 3	Image 4	Image 5	Image 6	Image 7	Image 8		% mNG-DOK1+ LAMP1
Cell count	3	5	8	15	13	8	14	9		0.311769
LAMP1 dots	188	351	345	809	729	404	640	383
mNG-DOK1+LAMP1 dots	0	2	1	4	3	1	0	1
siSTK38 #3_non-treated
	Image 1	Image 2	Image 3	Image 4	Image 5	Image 6	Image 7	Image 8		% mNG-DOK1+ LAMP1
Cell count	9	9	7	8	11	6	8	14		3.7064
LAMP1 dots	324	446	331	350	326	232	222	521
mNG-DOK1+LAMP1 dots	43	9	6	7	4	14	16	3
siLuc_LLOMe
	Image 1	Image 2	Image 3	Image 4	Image 5	Image 6	Image 7	Image 8		% mNG-DOK1+ LAMP1
Cell count	13	13	12	11	14	12	6	8		28.0066
LAMP1 dots	578	709	693	707	689	769	557	736
mNG-DOK1+LAMP1 dots	134	139	303	198	132	219	191	207
siSTK38 #1_LLOMe
	Image 1	Image 2	Image 3	Image 4	Image 5	Image 6	Image 7	Image 8		% mNG-DOK1+ LAMP1
Cell count	6	16	16	12	15	12	13	8		5.79658
LAMP1 dots	637	893	1278	980	1228	1042	1397	843
mNG-DOK1+LAMP1 dots	46	22	87	54	57	126	28	61
siSTK38 #3_LLOMe
	Image 1	Image 2	Image 3	Image 4	Image 5	Image 6	Image 7	Image 8		% mNG-DOK1+ LAMP1
Cell count	6	4	8	8	8	9	18	7		16.4508
LAMP1 dots	365	326	448	416	569	598	773	365
mNG-DOK1+LAMP1 dots	37	94	34	90	138	43	155	44

## Sheet: BR2
siLuc_non-treated
	Image 1	Image 2	Image 3	Image 4	Image 5	Image 6	Image 7	Image 8		% mNG-DOK1+ LAMP1
Cell count	14	10	13	11	10	16	14	8		1.86057
LAMP1 dots	629	456	444	509	329	774	739	366
mNG-DOK1+LAMP1 dots	8	34	1	2	6	9	17	2
siSTK38 #1_non-treated
	Image 1	Image 2	Image 3	Image 4	Image 5	Image 6	Image 7	Image 8		% mNG-DOK1+ LAMP1
Cell count	11	14	13	12	9	13	9	14		2.51736
LAMP1 dots	481	702	843	421	344	649	439	729
mNG-DOK1+LAMP1 dots	11	3	18	24	4	21	8	27
siSTK38 #3_non-treated
	Image 1	Image 2	Image 3	Image 4	Image 5	Image 6	Image 7	Image 8		% mNG-DOK1+ LAMP1
Cell count	16	12	14	9	8	12	14	7		2.05479
LAMP1 dots	310	423	354	295	326	434	466	166
mNG-DOK1+LAMP1 dots	6	0	0	12	7	20	11	1
siLuc_LLOMe
	Image 1	Image 2	Image 3	Image 4	Image 5	Image 6	Image 7	Image 8		% mNG-DOK1+ LAMP1
Cell count	11	15	15	16	9	10	8	10		24.3725
LAMP1 dots	834	913	779	955	529	474	613	799
mNG-DOK1+LAMP1 dots	269	247	115	161	224	100	150	171
siSTK38 #1_LLOMe
	Image 1	Image 2	Image 3	Image 4	Image 5	Image 6	Image 7	Image 8		% mNG-DOK1+ LAMP1
Cell count	15	19	18	16	7	11	13	7		12.5284
LAMP1 dots	856	941	1065	956	363	634	895	460
mNG-DOK1+LAMP1 dots	105	110	107	178	11	130	92	40
siSTK38 #3_LLOMe
	Image 1	Image 2	Image 3	Image 4	Image 5	Image 6	Image 7	Image 8		% mNG-DOK1+ LAMP1
Cell count	9	6	17	11	8	15	11	16		10.4344
LAMP1 dots	489	505	697	596	391	603	527	773
mNG-DOK1+LAMP1 dots	19	24	133	48	25	52	102	75

## Sheet: BR3
siLuc_non-treated
	Image 1	Image 2	Image 3	Image 4	Image 5	Image 6	Image 7	Image 8		% mNG-DOK1+ LAMP1
Cell count	14	16	10	16	12	6	10	16		0.0869313
LAMP1 dots	346	391	346	454	420	327	509	658
mNG-DOK1+LAMP1 dots	0	1	0	2	0	0	0	0
siSTK38 #1_non-treated
	Image 1	Image 2	Image 3	Image 4	Image 5	Image 6	Image 7	Image 8		% mNG-DOK1+ LAMP1
Cell count	11	15	12	10	13	8	9	14		0.786517
LAMP1 dots	342	667	436	512	493	432	316	362
mNG-DOK1+LAMP1 dots	1	1	1	3	2	5	13	2
siSTK38 #3_non-treated
	Image 1	Image 2	Image 3	Image 4	Image 5	Image 6	Image 7	Image 8		% mNG-DOK1+ LAMP1
Cell count	12	13	10	8	8	7	10	10		1.21655
LAMP1 dots	292	325	297	196	212	235	246	252
mNG-DOK1+LAMP1 dots	3	2	12	1	0	6	0	1
siLuc_LLOMe
	Image 1	Image 2	Image 3	Image 4	Image 5	Image 6	Image 7	Image 8		% mNG-DOK1+ LAMP1
Cell count	11	11	12	9	10	9	7	14		19.0923
LAMP1 dots	553	614	792	386	529	543	443	833
mNG-DOK1+LAMP1 dots	91	80	101	84	124	97	94	225
siSTK38 #1_LLOMe
	Image 1	Image 2	Image 3	Image 4	Image 5	Image 6	Image 7	Image 8		% mNG-DOK1+ LAMP1
Cell count	15	18	12	13	15	11	10	13		6.44426
LAMP1 dots	771	784	557	603	548	534	426	603
mNG-DOK1+LAMP1 dots	57	32	25	79	49	4	42	23
siSTK38 #3_LLOMe
	Image 1	Image 2	Image 3	Image 4	Image 5	Image 6	Image 7	Image 8		% mNG-DOK1+ LAMP1
Cell count	10	11	16	17	13	8	14	9		8.70654
LAMP1 dots	282	356	543	674	619	312	420	389
mNG-DOK1+LAMP1 dots	32	21	7	79	42	32	67	33
