# Supplementary material for: Microautophagy regulated by STK38 and GABARAPs is essential to repair lysosomes and prevent aging
Source: EMBO Rep. 2023 Nov 21;24(12):e57300. doi: 10.15252/embr.202357300 (PMC10702834; doi:10.15252/embr.202357300)
Supplement: Supplementary file 9 — Source Data for Figure 5 [file EMBR-24-e57300-s007.zip › Fig 5/5H/5H_quantification.xlsx]

## Sheet: Summary
	% mNG-DOK1+ LAMP1
	BR1	BR2	BR3	mean
WT_non-treated	2.26171	2.4276	1.57593	2.08841
S269A_non-treated	1.67388	1.80402	1.36986	1.61592
WT_LLOMe	18.1453	19.2622	17.6813	18.3629
S269A_LLOMe	8.35022	10.591	9.10624	9.34916

## Sheet: BR1
WT_non-treated
	Image 1	Image 2	Image 3	Image 4	Image 5	Image 6	Image 7	Image 8		% mNG-DOK1+ LAMP1
Cell count	11	17	13	9	10	13	8	7		2.26171
LAMP1 dots	326	649	370	439	292	388	348	283
mNG-DOK1+LAMP1 dots	31	3	3	22	0	1	10	0
S269A_non-treated
	Image 1	Image 2	Image 3	Image 4	Image 5	Image 6	Image 7	Image 8		% mNG-DOK1+ LAMP1
Cell count	8	5	16	13	13	12	9	15		1.67388
LAMP1 dots	273	176	635	433	489	488	404	567
mNG-DOK1+LAMP1 dots	24	0	0	21	1	0	7	5
WT_LLOMe
	Image 1	Image 2	Image 3	Image 4	Image 5	Image 6	Image 7	Image 8		% mNG-DOK1+ LAMP1
Cell count	8	10	5	9	8	12	5	11		18.1453
LAMP1 dots	456	511	332	467	538	605	334	488
mNG-DOK1+LAMP1 dots	176	74	50	55	82	93	84	63
S269A_LLOMe
	Image 1	Image 2	Image 3	Image 4	Image 5	Image 6	Image 7	Image 8		% mNG-DOK1+ LAMP1
Cell count	5	8	20	13	10	12	13	16		8.35022
LAMP1 dots	308	330	1078	643	722	593	604	656
mNG-DOK1+LAMP1 dots	16	4	66	93	150	32	29	22

## Sheet: BR2
WT_non-treated
	Image 1	Image 2	Image 3	Image 4	Image 5	Image 6	Image 7	Image 8		% mNG-DOK1+ LAMP1
Cell count	11	6	6	8	11	7	9	6		2.4276
LAMP1 dots	492	192	249	209	446	281	272	207
mNG-DOK1+LAMP1 dots	16	11	1	13	3	5	2	6
S269A_non-treated
	Image 1	Image 2	Image 3	Image 4	Image 5	Image 6	Image 7	Image 8		% mNG-DOK1+ LAMP1
Cell count	14	8	10	6	8	6	8	6		1.80402
LAMP1 dots	443	287	373	203	353	277	311	192
mNG-DOK1+LAMP1 dots	12	4	6	0	0	22	0	0
WT_LLOMe
	Image 1	Image 2	Image 3	Image 4	Image 5	Image 6	Image 7	Image 8		% mNG-DOK1+ LAMP1
Cell count	11	5	11	12	8	5	7	9		19.2622
LAMP1 dots	416	276	604	479	393	234	285	376
mNG-DOK1+LAMP1 dots	54	24	151	177	48	14	77	45
S269A_LLOMe
	Image 1	Image 2	Image 3	Image 4	Image 5	Image 6	Image 7	Image 8		% mNG-DOK1+ LAMP1
Cell count	8	11	6	9	8	11	9	12		10.591
LAMP1 dots	484	740	324	517	456	430	442	431
mNG-DOK1+LAMP1 dots	78	27	33	19	97	44	34	73

## Sheet: BR3
WT_non-treated
	Image 1	Image 2	Image 3	Image 4	Image 5	Image 6	Image 7	Image 8		% mNG-DOK1+ LAMP1
Cell count	12	10	7	9	8	12	8	10		1.57593
LAMP1 dots	399	379	185	312	373	476	329	339
mNG-DOK1+LAMP1 dots	0	1	4	0	1	22	5	11
S269A_non-treated
	Image 1	Image 2	Image 3	Image 4	Image 5	Image 6	Image 7	Image 8		% mNG-DOK1+ LAMP1
Cell count	8	7	15	9	7	11	6	6		1.36986
LAMP1 dots	299	418	513	470	301	356	275	215
mNG-DOK1+LAMP1 dots	7	0	20	0	1	4	7	0
WT_LLOMe
	Image 1	Image 2	Image 3	Image 4	Image 5	Image 6	Image 7	Image 8		% mNG-DOK1+ LAMP1
Cell count	6	10	9	8	8	8	11	11		17.6813
LAMP1 dots	400	582	512	363	505	357	630	429
mNG-DOK1+LAMP1 dots	67	64	63	67	163	46	155	43
S269A_LLOMe
	Image 1	Image 2	Image 3	Image 4	Image 5	Image 6	Image 7	Image 8		% mNG-DOK1+ LAMP1
Cell count	8	10	9	6	9	7	9	12		9.10624
LAMP1 dots	534	484	520	502	640	368	481	622
mNG-DOK1+LAMP1 dots	47	31	33	44	136	23	15	49
