# Supplementary material for: Microautophagy regulated by STK38 and GABARAPs is essential to repair lysosomes and prevent aging
Source: EMBO Rep. 2023 Nov 21;24(12):e57300. doi: 10.15252/embr.202357300 (PMC10702834; doi:10.15252/embr.202357300)
Supplement: Supplementary file 9 — Source Data for Figure 5 [file EMBR-24-e57300-s007.zip › Fig 5/5D/5D_quantification.xlsx]

## Sheet: Summary
	% VPS4+ LAMP1
	BR1	BR2	BR3	BR4	mean
siControl_Flag_non-treated	2.05107	2.43608	1.10619	1.23977	1.70828
siControl_Flag_LLOMe	34.7801	28.9743	27.9894	27.2907	29.7586
siDOK1_Flag_LLOMe	19.6749	24.4316	17.51	16.6816	19.5745
siDOK1_Flag-DOK1 WT_LLOMe	27.0032	31.0814	25.0397	31.7794	28.7259
siDOK1_Flag-DOK1 S269A_LLOMe	21.0849	22.0506	16.5715	29.1937	22.2252

## Sheet: BR1
siControl_Flag_non-treated
	Image 1	Image 2	Image 3	Image 4	Image 5	Image 6	Image 7	Image 8		% VPS4+ LAMP1
Cell count	11	12	14	17	11	12	7	10		2.05107
LAMP1 dots	430	606	709	729	577	731	530	466
VPS4+LAMP1 dots	7	9	19	11	15	18	9	10
siControl_Flag_LLOMe
	Image 1	Image 2	Image 3	Image 4	Image 5	Image 6	Image 7	Image 8		% VPS4+ LAMP1
Cell count	9	8	9	13	10	9	10	12		34.7801
LAMP1 dots	480	606	423	893	680	740	631	800
VPS4+LAMP1 dots	168	208	148	333	238	253	228	251
siDOK1_Flag_LLOMe
	Image 1	Image 2	Image 3	Image 4	Image 5	Image 6	Image 7	Image 8		% VPS4+ LAMP1
Cell count	6	11	13	13	20	11	17	8		19.6749
LAMP1 dots	595	695	1030	778	1059	837	905	561
VPS4+LAMP1 dots	111	177	151	205	240	102	170	115
siDOK1_Flag-DOK1 WT_LLOMe
	Image 1	Image 2	Image 3	Image 4	Image 5	Image 6	Image 7	Image 8		% VPS4+ LAMP1
Cell count	16	20	13	9	7	10	4	11		27.0032
LAMP1 dots	971	1190	982	645	501	753	481	717
VPS4+LAMP1 dots	213	342	247	204	172	200	117	190
siDOK1_Flag-DOK1 S269A_LLOMe
	Image 1	Image 2	Image 3	Image 4	Image 5	Image 6	Image 7	Image 8		% VPS4+ LAMP1
Cell count	11	9	7	14	11	13	9	14		21.0849
LAMP1 dots	830	776	877	898	700	790	645	1010
VPS4+LAMP1 dots	162	168	170	139	153	244	150	190

## Sheet: BR2
siControl_Flag_non-treated
	Image 1	Image 2	Image 3	Image 4	Image 5	Image 6	Image 7	Image 8		% VPS4+ LAMP1
Cell count	11	13	14	15	11	15	19	15		2.43608
LAMP1 dots	441	544	626	462	516	795	731	852
VPS4+LAMP1 dots	10	21	11	9	8	19	16	27
siControl_Flag_LLOMe
	Image 1	Image 2	Image 3	Image 4	Image 5	Image 6	Image 7	Image 8		% VPS4+ LAMP1
Cell count	16	13	22	21	13	18	16	10		28.9743
LAMP1 dots	1003	981	1183	1007	776	827	881	576
VPS4+LAMP1 dots	319	258	311	216	261	243	263	225
siDOK1_Flag_LLOMe
	Image 1	Image 2	Image 3	Image 4	Image 5	Image 6	Image 7	Image 8		% VPS4+ LAMP1
Cell count	13	9	10	11	9	10	16	9		24.4316
LAMP1 dots	959	642	744	811	1060	605	1010	898
VPS4+LAMP1 dots	216	124	204	275	212	151	220	242
siDOK1_Flag-DOK1 WT_LLOMe
	Image 1	Image 2	Image 3	Image 4	Image 5	Image 6	Image 7	Image 8		% VPS4+ LAMP1
Cell count	10	7	15	10	8	14	12	8		31.0814
LAMP1 dots	619	570	664	622	620	1021	467	420
VPS4+LAMP1 dots	188	154	230	225	146	277	193	142
siDOK1_Flag-DOK1 S269A_LLOMe
	Image 1	Image 2	Image 3	Image 4	Image 5	Image 6	Image 7	Image 8		% VPS4+ LAMP1
Cell count	10	8	6	9	10	11	9	9		22.0506
LAMP1 dots	661	563	519	502	861	519	727	827
VPS4+LAMP1 dots	77	126	110	121	167	137	162	242

## Sheet: BR3
siControl_Flag_non-treated
	Image 1	Image 2	Image 3	Image 4	Image 5	Image 6	Image 7	Image 8		% VPS4+ LAMP1
Cell count	13	13	12	20	16	14	17	18		1.10619
LAMP1 dots	542	427	476	467	606	369	670	511
VPS4+LAMP1 dots	11	1	7	3	7	6	10	0
siControl_Flag_LLOMe
	Image 1	Image 2	Image 3	Image 4	Image 5	Image 6	Image 7	Image 8		% VPS4+ LAMP1
Cell count	14	18	23	18	16	16	12	12		27.9894
LAMP1 dots	777	832	885	839	741	944	830	583
VPS4+LAMP1 dots	213	251	272	207	178	263	266	150
siDOK1_Flag_LLOMe
	Image 1	Image 2	Image 3	Image 4	Image 5	Image 6	Image 7	Image 8		% VPS4+ LAMP1
Cell count	15	9	12	13	10	19	10	12		17.51
LAMP1 dots	836	767	603	739	509	1328	670	556
VPS4+LAMP1 dots	112	130	74	137	113	286	107	93
siDOK1_Flag-DOK1 WT_LLOMe
	Image 1	Image 2	Image 3	Image 4	Image 5	Image 6	Image 7	Image 8		% VPS4+ LAMP1
Cell count	12	13	16	21	19	26	10	5		25.0397
LAMP1 dots	603	803	794	992	767	1379	675	289
VPS4+LAMP1 dots	69	199	265	299	166	333	134	113
siDOK1_Flag-DOK1 S269A_LLOMe
	Image 1	Image 2	Image 3	Image 4	Image 5	Image 6	Image 7	Image 8		% VPS4+ LAMP1
Cell count	15	20	22	10	15	10	16	8		16.5715
LAMP1 dots	975	1064	1258	706	795	476	966	591
VPS4+LAMP1 dots	162	102	224	125	145	60	224	90

## Sheet: BR4
siControl_Flag_non-treated
	Image 1	Image 2	Image 3	Image 4	Image 5	Image 6	Image 7	Image 8		% VPS4+ LAMP1
Cell count	18	19	19	14	14	17	13	13		1.23977
LAMP1 dots	439	490	501	503	664	519	425	492
VPS4+LAMP1 dots	4	7	5	7	8	7	5	7
siControl_Flag_LLOMe
	Image 1	Image 2	Image 3	Image 4	Image 5	Image 6	Image 7	Image 8		% VPS4+ LAMP1
Cell count	14	19	15	16	7	19	18	16		27.2907
LAMP1 dots	547	765	623	811	475	640	736	969
VPS4+LAMP1 dots	126	199	216	198	134	187	191	268
siDOK1_Flag_LLOMe
	Image 1	Image 2	Image 3	Image 4	Image 5	Image 6	Image 7	Image 8		% VPS4+ LAMP1
Cell count	12	8	14	9	10	13	12	4		16.6816
LAMP1 dots	359	344	692	268	310	456	746	164
VPS4+LAMP1 dots	49	100	119	44	17	86	138	4
siDOK1_Flag-DOK1 WT_LLOMe
	Image 1	Image 2	Image 3	Image 4	Image 5	Image 6	Image 7	Image 8		% VPS4+ LAMP1
Cell count	10	15	8	11	10	19	21	10		31.7794
LAMP1 dots	465	845	354	489	470	924	1020	710
VPS4+LAMP1 dots	74	220	139	168	189	285	364	238
siDOK1_Flag-DOK1 S269A_LLOMe
	Image 1	Image 2	Image 3	Image 4	Image 5	Image 6	Image 7	Image 8		% VPS4+ LAMP1
Cell count	12	11	21	9	16	15	11	19		29.1937
LAMP1 dots	579	714	878	632	598	1061	715	999
VPS4+LAMP1 dots	133	226	262	141	215	277	160	389
