# Supplementary material for: Microautophagy regulated by STK38 and GABARAPs is essential to repair lysosomes and prevent aging
Source: EMBO Rep. 2023 Nov 21;24(12):e57300. doi: 10.15252/embr.202357300 (PMC10702834; doi:10.15252/embr.202357300)
Supplement: Supplementary file 9 — Source Data for Figure 5 [file EMBR-24-e57300-s007.zip › Fig 5/5B/5B_PRM quantification.xlsx]

## Sheet: Sheet1
Protein Name	Previous Aa	Modified Sequence	Next Aa	Precursor	Fragment Ion	Product Mz	Product Charge	Fragment Ion Type	Protein Description	Fragment Ion	siLuc none	siSTK38 none	siLuc 30min	siSTK38 30min	siLuc 1hwo5h	siSTK38 1hwo5h
sp|Q99704|DOK1_HUMAN	K	GSWTLAPTDNPPK	L	692.3488++	y10	1053.56	1	y	Docking protein 1 OS=Homo sapiens OX=9606 GN=DOK1 PE=1 SV=1	y10	12698146	11356029	9459363	10305143	8647224	12196334
sp|Q99704|DOK1_HUMAN	K	GSWTLAPTDNPPK	L	692.3488++	y9	952.51	1	y	Docking protein 1 OS=Homo sapiens OX=9606 GN=DOK1 PE=1 SV=1	y9	19380956	17544494	14670582	15764251	13364820	18638306
sp|Q99704|DOK1_HUMAN	K	GSWTLAPTDNPPK	L	692.3488++	y8	839.426	1	y	Docking protein 1 OS=Homo sapiens OX=9606 GN=DOK1 PE=1 SV=1	y8	50131144	45255460	38241192	40694312	34494060	48744416
sp|Q99704|DOK1_HUMAN	K	GSWTLAPTDNPPK	L	692.3488++	y7	768.389	1	y	Docking protein 1 OS=Homo sapiens OX=9606 GN=DOK1 PE=1 SV=1	y7	65127008	58755920	50201632	53571252	45168592	63156940
sp|Q99704|DOK1_HUMAN	K	GSWTLAPTDNPPK	L	692.3488++	y5	570.288	1	y	Docking protein 1 OS=Homo sapiens OX=9606 GN=DOK1 PE=1 SV=1	y5	2554274	2337997	2024188	2145102	1754425	2530447
sp|Q99704|DOK1_HUMAN	K	GSWTLAPTDNPPK	L	692.3488++	y4	455.261	1	y	Docking protein 1 OS=Homo sapiens OX=9606 GN=DOK1 PE=1 SV=1	y4	8443229	7677114	6822054	6988806	5755717	8229420
sp|Q99704|DOK1_HUMAN	K	GSWTLAPTDNPPK	L	692.3488++	y3	341.218	1	y	Docking protein 1 OS=Homo sapiens OX=9606 GN=DOK1 PE=1 SV=1	y3	24776436	22395810	19149804	20219388	16735234	23687114
sp|Q99704|DOK1_HUMAN	K	GSWTLAPTDNPPK	L	692.3488++	y2	244.166	1	y	Docking protein 1 OS=Homo sapiens OX=9606 GN=DOK1 PE=1 SV=1	y2	3363975	3155709	2692141	2794745	2308038	3282808
sp|Q99704|DOK1_HUMAN	K	GSWTLAPTDNPPK	L	692.3488++	b4	432.188	1	b	Docking protein 1 OS=Homo sapiens OX=9606 GN=DOK1 PE=1 SV=1	b4	5790559	5191431	4402072	4806627	3912819	5560603
sp|Q99704|DOK1_HUMAN	K	AGQGHDVLRADS[+80]HEGEVAEGK	L	561.2526++++	y8	818.389	1	y	Docking protein 1 OS=Homo sapiens OX=9606 GN=DOK1 PE=1 SV=1	y8	9821	5861	153585	68496	30534	17308
sp|Q99704|DOK1_HUMAN	K	AGQGHDVLRADS[+80]HEGEVAEGK	L	561.2526++++	y7	689.346	1	y	Docking protein 1 OS=Homo sapiens OX=9606 GN=DOK1 PE=1 SV=1	y7	36907	26620	470545	213589	97150	59182
sp|Q99704|DOK1_HUMAN	K	AGQGHDVLRADS[+80]HEGEVAEGK	L	561.2526++++	y4	404.214	1	y	Docking protein 1 OS=Homo sapiens OX=9606 GN=DOK1 PE=1 SV=1	y4	18431	12236	229724	106594	48350	28377
sp|Q99704|DOK1_HUMAN	K	AGQGHDVLRADS[+80]HEGEVAEGK	L	561.2526++++	y2	204.134	1	y	Docking protein 1 OS=Homo sapiens OX=9606 GN=DOK1 PE=1 SV=1	y2	40989	31248	486506	224463	106734	68812
sp|Q99704|DOK1_HUMAN	K	AGQGHDVLRADS[+80]HEGEVAEGK	L	561.2526++++	y18 -98	629.97	3	y	Docking protein 1 OS=Homo sapiens OX=9606 GN=DOK1 PE=1 SV=1	y18 -98	27048	18119	344078	161414	77053	44083
sp|Q99704|DOK1_HUMAN	K	AGQGHDVLRADS[+80]HEGEVAEGK	L	561.2526++++	b11	560.778	2	b	Docking protein 1 OS=Homo sapiens OX=9606 GN=DOK1 PE=1 SV=1	b11	5718	5268	104410	47864	21221	13880
sp|Q99704|DOK1_HUMAN	K	AGQGHDVLRADS[+80]HEGEVAEGK	L	561.2526++++	b13 -98	663.819	2	b	Docking protein 1 OS=Homo sapiens OX=9606 GN=DOK1 PE=1 SV=1	b13 -98	15104	7143	194373	95995	43400	25757
sp|Q99704|DOK1_HUMAN	K	AGQGHDVLRADS[+80]HEGEVAEGK	L	561.2526++++	b16 -98	547.917	3	b	Docking protein 1 OS=Homo sapiens OX=9606 GN=DOK1 PE=1 SV=1	b16 -98	9922	5609	139712	63786	27641	17931
sp|Q99704|DOK1_HUMAN	K	DAWWC[+57]QAR	V	546.7376++	y6	906.404	1	y	Docking protein 1 OS=Homo sapiens OX=9606 GN=DOK1 PE=1 SV=1	y6	11234764	11493987	11222547	9025421	7158044	12552197
sp|Q99704|DOK1_HUMAN	K	DAWWC[+57]QAR	V	546.7376++	y5	720.325	1	y	Docking protein 1 OS=Homo sapiens OX=9606 GN=DOK1 PE=1 SV=1	y5	57327072	57295436	55813432	45571428	35860436	61973828
sp|Q99704|DOK1_HUMAN	K	DAWWC[+57]QAR	V	546.7376++	y4	534.245	1	y	Docking protein 1 OS=Homo sapiens OX=9606 GN=DOK1 PE=1 SV=1	y4	33331896	33552362	32805090	26254514	20807590	36118184
sp|Q99704|DOK1_HUMAN	K	DAWWC[+57]QAR	V	546.7376++	y3	374.215	1	y	Docking protein 1 OS=Homo sapiens OX=9606 GN=DOK1 PE=1 SV=1	y3	4935065	5028780	4838497	3883039	3046874	5292598
sp|Q99704|DOK1_HUMAN	K	DAWWC[+57]QAR	V	546.7376++	y2	246.156	1	y	Docking protein 1 OS=Homo sapiens OX=9606 GN=DOK1 PE=1 SV=1	y2	2706961	2690303	2698291	2155540	1658709	2985065
sp|Q99704|DOK1_HUMAN	K	DAWWC[+57]QAR	V	546.7376++	y6	453.706	2	y	Docking protein 1 OS=Homo sapiens OX=9606 GN=DOK1 PE=1 SV=1	y6	1752223	1728623	1702599	1396280	1102445	1864687
sp|Q99704|DOK1_HUMAN	K	DAWWC[+57]QAR	V	546.7376++	y5	360.666	2	y	Docking protein 1 OS=Homo sapiens OX=9606 GN=DOK1 PE=1 SV=1	y5	999363	1012137	912739	827829	659320	1001795
sp|Q99704|DOK1_HUMAN	K	DAWWC[+57]QAR	V	546.7376++	b3	373.151	1	b	Docking protein 1 OS=Homo sapiens OX=9606 GN=DOK1 PE=1 SV=1	b3	4369554	4366477	4161579	3419950	2691249	4584724
sp|Q99704|DOK1_HUMAN	K	DAWWC[+57]QAR	V	546.7376++	b4	559.23	1	b	Docking protein 1 OS=Homo sapiens OX=9606 GN=DOK1 PE=1 SV=1	b4	445893	468450	452949	376780	276773	489441
sp|Q99704|DOK1_HUMAN	K	DAWWC[+57]QAR	V	546.7376++	b5	360.134	2	b	Docking protein 1 OS=Homo sapiens OX=9606 GN=DOK1 PE=1 SV=1	b5	512040	492694	534876	402105	304212	595244

## Sheet: Sheet2
Protein Name	Previous Aa	Modified Sequence	Next Aa	Precursor	Fragment Ion	Product Mz	Product Charge	Fragment Ion Type	Protein Description	389_Ogura_1_siLuc_mNGtrap_Ca_Fusino_PRM Area	391_Ogura_2_siSTK38_mNGtrap_Ca_Fusino_PRM Area	393_Ogura_3_siLuc Area	395_Ogura_4_siSTK38 Area	397_Ogura_5_siLuc_LLOMe_1h_wo5h_mNGtrap_Ca_Fusino_PRM Area	399_Ogura_6_siSTK38_LLOMe_1h_wo5h_mNGtrap_Ca_Fusino_PRM Area
sp|Q99704|DOK1_HUMAN	K	TWAVLYPAS[+80]PHGVAR	L	568.9468+++	y9	971.446	1	y	Docking protein 1 OS=Homo sapiens OX=9606 GN=DOK1 PE=1 SV=1	96670	738812	87062	529635	72215	708741
sp|Q99704|DOK1_HUMAN	K	TWAVLYPAS[+80]PHGVAR	L	568.9468+++	y9 -98	873.469	1	y	Docking protein 1 OS=Homo sapiens OX=9606 GN=DOK1 PE=1 SV=1	211779	1541209	202776	1118332	171756	1495795
sp|Q99704|DOK1_HUMAN	K	TWAVLYPAS[+80]PHGVAR	L	568.9468+++	y6	636.358	1	y	Docking protein 1 OS=Homo sapiens OX=9606 GN=DOK1 PE=1 SV=1	84145	623159	77684	449653	67462	588284
sp|Q99704|DOK1_HUMAN	K	TWAVLYPAS[+80]PHGVAR	L	568.9468+++	y10 -98	518.77	2	y	Docking protein 1 OS=Homo sapiens OX=9606 GN=DOK1 PE=1 SV=1	86475	658901	77737	470586	67481	630962
sp|Q99704|DOK1_HUMAN	K	TWAVLYPAS[+80]PHGVAR	L	568.9468+++	y9	486.227	2	y	Docking protein 1 OS=Homo sapiens OX=9606 GN=DOK1 PE=1 SV=1	154199	1144790	138263	824582	117087	1100110
sp|Q99704|DOK1_HUMAN	K	TWAVLYPAS[+80]PHGVAR	L	568.9468+++	y9 -98	437.238	2	y	Docking protein 1 OS=Homo sapiens OX=9606 GN=DOK1 PE=1 SV=1	181899	1336393	182214	968714	149245	1262883
sp|Q99704|DOK1_HUMAN	K	TWAVLYPAS[+80]PHGVAR	L	568.9468+++	y7 -98	353.193	2	y	Docking protein 1 OS=Homo sapiens OX=9606 GN=DOK1 PE=1 SV=1	123468	892425	115991	657579	91502	862594
sp|Q99704|DOK1_HUMAN	K	TWAVLYPAS[+80]PHGVAR	L	568.9468+++	b2	288.134	1	b	Docking protein 1 OS=Homo sapiens OX=9606 GN=DOK1 PE=1 SV=1	142598	1047471	132455	780722	108901	1038109
sp|Q99704|DOK1_HUMAN	K	TWAVLYPAS[+80]PHGVAR	L	568.9468+++	b3	359.171	1	b	Docking protein 1 OS=Homo sapiens OX=9606 GN=DOK1 PE=1 SV=1	86596	675572	80321	479193	66928	640714
sp|Q99704|DOK1_HUMAN	R	SHLLAADAPSSAAWVQTLC[+57]R	N	718.6969+++	y8	1033.52	1	y	Docking protein 1 OS=Homo sapiens OX=9606 GN=DOK1 PE=1 SV=1	10656368	8449463	10714280	6593195	6600837	9292284
sp|Q99704|DOK1_HUMAN	R	SHLLAADAPSSAAWVQTLC[+57]R	N	718.6969+++	y7	962.488	1	y	Docking protein 1 OS=Homo sapiens OX=9606 GN=DOK1 PE=1 SV=1	17645180	14095029	17662526	11062548	11069056	15480024
sp|Q99704|DOK1_HUMAN	R	SHLLAADAPSSAAWVQTLC[+57]R	N	718.6969+++	y6	776.408	1	y	Docking protein 1 OS=Homo sapiens OX=9606 GN=DOK1 PE=1 SV=1	17739204	14205222	17782658	11119483	11109087	15511622
sp|Q99704|DOK1_HUMAN	R	SHLLAADAPSSAAWVQTLC[+57]R	N	718.6969+++	y5	677.34	1	y	Docking protein 1 OS=Homo sapiens OX=9606 GN=DOK1 PE=1 SV=1	17593948	14116045	17729318	11056094	11057081	15423133
sp|Q99704|DOK1_HUMAN	R	SHLLAADAPSSAAWVQTLC[+57]R	N	718.6969+++	y4	549.281	1	y	Docking protein 1 OS=Homo sapiens OX=9606 GN=DOK1 PE=1 SV=1	7463968	5927913	7428218	4667164	4637951	6534262
sp|Q99704|DOK1_HUMAN	R	SHLLAADAPSSAAWVQTLC[+57]R	N	718.6969+++	b3	338.182	1	b	Docking protein 1 OS=Homo sapiens OX=9606 GN=DOK1 PE=1 SV=1	3446295	2736356	3547883	2167198	2122185	3076610
sp|Q99704|DOK1_HUMAN	R	SHLLAADAPSSAAWVQTLC[+57]R	N	718.6969+++	b7	708.368	1	b	Docking protein 1 OS=Homo sapiens OX=9606 GN=DOK1 PE=1 SV=1	6175922	4864562	6230546	3855537	3803654	5435300
sp|Q99704|DOK1_HUMAN	R	SHLLAADAPSSAAWVQTLC[+57]R	N	718.6969+++	b8	779.405	1	b	Docking protein 1 OS=Homo sapiens OX=9606 GN=DOK1 PE=1 SV=1	17887318	14178011	17965752	11144239	11112810	15562936
sp|Q99704|DOK1_HUMAN	R	SHLLAADAPSSAAWVQTLC[+57]R	N	718.6969+++	b10	963.489	1	b	Docking protein 1 OS=Homo sapiens OX=9606 GN=DOK1 PE=1 SV=1	7749032	6037470	7757813	4693648	4738753	6705907
sp|Q99704|DOK1_HUMAN	R	SHLLAADAPSSAAWVQTLC[+57]R	N	718.6969+++	b13	1192.6	1	b	Docking protein 1 OS=Homo sapiens OX=9606 GN=DOK1 PE=1 SV=1	10649186	8324756	10584235	6492419	6572171	9376367
sp|Q99704|DOK1_HUMAN	K	GSWTLAPTDNPPK	L	692.3488++	y10	1053.56	1	y	Docking protein 1 OS=Homo sapiens OX=9606 GN=DOK1 PE=1 SV=1	12698146	11356029	9459363	10305143	8647224	12196334
sp|Q99704|DOK1_HUMAN	K	GSWTLAPTDNPPK	L	692.3488++	y9	952.51	1	y	Docking protein 1 OS=Homo sapiens OX=9606 GN=DOK1 PE=1 SV=1	19380956	17544494	14670582	15764251	13364820	18638306
sp|Q99704|DOK1_HUMAN	K	GSWTLAPTDNPPK	L	692.3488++	y8	839.426	1	y	Docking protein 1 OS=Homo sapiens OX=9606 GN=DOK1 PE=1 SV=1	50131144	45255460	38241192	40694312	34494060	48744416
sp|Q99704|DOK1_HUMAN	K	GSWTLAPTDNPPK	L	692.3488++	y7	768.389	1	y	Docking protein 1 OS=Homo sapiens OX=9606 GN=DOK1 PE=1 SV=1	65127008	58755920	50201632	53571252	45168592	63156940
sp|Q99704|DOK1_HUMAN	K	GSWTLAPTDNPPK	L	692.3488++	y5	570.288	1	y	Docking protein 1 OS=Homo sapiens OX=9606 GN=DOK1 PE=1 SV=1	2554274	2337997	2024188	2145102	1754425	2530447
sp|Q99704|DOK1_HUMAN	K	GSWTLAPTDNPPK	L	692.3488++	y4	455.261	1	y	Docking protein 1 OS=Homo sapiens OX=9606 GN=DOK1 PE=1 SV=1	8443229	7677114	6822054	6988806	5755717	8229420
sp|Q99704|DOK1_HUMAN	K	GSWTLAPTDNPPK	L	692.3488++	y3	341.218	1	y	Docking protein 1 OS=Homo sapiens OX=9606 GN=DOK1 PE=1 SV=1	24776436	22395810	19149804	20219388	16735234	23687114
sp|Q99704|DOK1_HUMAN	K	GSWTLAPTDNPPK	L	692.3488++	y2	244.166	1	y	Docking protein 1 OS=Homo sapiens OX=9606 GN=DOK1 PE=1 SV=1	3363975	3155709	2692141	2794745	2308038	3282808
sp|Q99704|DOK1_HUMAN	K	GSWTLAPTDNPPK	L	692.3488++	b4	432.188	1	b	Docking protein 1 OS=Homo sapiens OX=9606 GN=DOK1 PE=1 SV=1	5790559	5191431	4402072	4806627	3912819	5560603
sp|Q99704|DOK1_HUMAN	K	AGQGHDVLRADS[+80]HEGEVAEGK	L	561.2526++++	y8	818.389	1	y	Docking protein 1 OS=Homo sapiens OX=9606 GN=DOK1 PE=1 SV=1	9821	5861	153585	68496	30534	17308
sp|Q99704|DOK1_HUMAN	K	AGQGHDVLRADS[+80]HEGEVAEGK	L	561.2526++++	y7	689.346	1	y	Docking protein 1 OS=Homo sapiens OX=9606 GN=DOK1 PE=1 SV=1	36907	26620	470545	213589	97150	59182
sp|Q99704|DOK1_HUMAN	K	AGQGHDVLRADS[+80]HEGEVAEGK	L	561.2526++++	y4	404.214	1	y	Docking protein 1 OS=Homo sapiens OX=9606 GN=DOK1 PE=1 SV=1	18431	12236	229724	106594	48350	28377
sp|Q99704|DOK1_HUMAN	K	AGQGHDVLRADS[+80]HEGEVAEGK	L	561.2526++++	y2	204.134	1	y	Docking protein 1 OS=Homo sapiens OX=9606 GN=DOK1 PE=1 SV=1	40989	31248	486506	224463	106734	68812
sp|Q99704|DOK1_HUMAN	K	AGQGHDVLRADS[+80]HEGEVAEGK	L	561.2526++++	y18 -98	629.97	3	y	Docking protein 1 OS=Homo sapiens OX=9606 GN=DOK1 PE=1 SV=1	27048	18119	344078	161414	77053	44083
sp|Q99704|DOK1_HUMAN	K	AGQGHDVLRADS[+80]HEGEVAEGK	L	561.2526++++	b11	560.778	2	b	Docking protein 1 OS=Homo sapiens OX=9606 GN=DOK1 PE=1 SV=1	5718	5268	104410	47864	21221	13880
sp|Q99704|DOK1_HUMAN	K	AGQGHDVLRADS[+80]HEGEVAEGK	L	561.2526++++	b13 -98	663.819	2	b	Docking protein 1 OS=Homo sapiens OX=9606 GN=DOK1 PE=1 SV=1	15104	7143	194373	95995	43400	25757
sp|Q99704|DOK1_HUMAN	K	AGQGHDVLRADS[+80]HEGEVAEGK	L	561.2526++++	b16 -98	547.917	3	b	Docking protein 1 OS=Homo sapiens OX=9606 GN=DOK1 PE=1 SV=1	9922	5609	139712	63786	27641	17931
sp|Q99704|DOK1_HUMAN	K	AGQGHDVLRADS[+80]HEGEVAEGKLPSPPGPQELLDSPPALYAEPLDSLR	I	999.8890, +5	y13	1441.77	1	y	Docking protein 1 OS=Homo sapiens OX=9606 GN=DOK1 PE=1 SV=1	24667	26093	207591	142852	70501	50016
sp|Q99704|DOK1_HUMAN	K	AGQGHDVLRADS[+80]HEGEVAEGKLPSPPGPQELLDSPPALYAEPLDSLR	I	999.8890, +5	y12	1344.72	1	y	Docking protein 1 OS=Homo sapiens OX=9606 GN=DOK1 PE=1 SV=1	74552	57612	432143	299435	154774	121628
sp|Q99704|DOK1_HUMAN	K	AGQGHDVLRADS[+80]HEGEVAEGKLPSPPGPQELLDSPPALYAEPLDSLR	I	999.8890, +5	y9	1063.54	1	y	Docking protein 1 OS=Homo sapiens OX=9606 GN=DOK1 PE=1 SV=1	103254	101306	639315	437096	235327	169806
sp|Q99704|DOK1_HUMAN	K	AGQGHDVLRADS[+80]HEGEVAEGKLPSPPGPQELLDSPPALYAEPLDSLR	I	999.8890, +5	y7	829.441	1	y	Docking protein 1 OS=Homo sapiens OX=9606 GN=DOK1 PE=1 SV=1	47903	50343	358737	244437	120321	95291
sp|Q99704|DOK1_HUMAN	K	AGQGHDVLRADS[+80]HEGEVAEGKLPSPPGPQELLDSPPALYAEPLDSLR	I	999.8890, +5	y6	700.399	1	y	Docking protein 1 OS=Homo sapiens OX=9606 GN=DOK1 PE=1 SV=1	111576	108227	733531	494108	263990	201645
sp|Q99704|DOK1_HUMAN	K	AGQGHDVLRADS[+80]HEGEVAEGKLPSPPGPQELLDSPPALYAEPLDSLR	I	999.8890, +5	y13	721.388	2	y	Docking protein 1 OS=Homo sapiens OX=9606 GN=DOK1 PE=1 SV=1	199276	142562	1034118	754905	425228	315702
sp|Q99704|DOK1_HUMAN	K	AGQGHDVLRADS[+80]HEGEVAEGKLPSPPGPQELLDSPPALYAEPLDSLR	I	999.8890, +5	y44	1185.58	4	y	Docking protein 1 OS=Homo sapiens OX=9606 GN=DOK1 PE=1 SV=1	36241	30469	287494	185142	91085	73935
sp|Q99704|DOK1_HUMAN	K	AGQGHDVLRADS[+80]HEGEVAEGKLPSPPGPQELLDSPPALYAEPLDSLR	I	999.8890, +5	b24	841.054	3	b	Docking protein 1 OS=Homo sapiens OX=9606 GN=DOK1 PE=1 SV=1	28169	14387	187293	127249	58870	51310
sp|Q99704|DOK1_HUMAN	R	ADSHEGEVAEGKLPS[+80]PPGPQELLDSPPALYAEPLDSLR	I	1016.2399++++	y13	1441.77	1	y	Docking protein 1 OS=Homo sapiens OX=9606 GN=DOK1 PE=1 SV=1	273115	129303	0	170538	306566	127106
sp|Q99704|DOK1_HUMAN	R	ADSHEGEVAEGKLPS[+80]PPGPQELLDSPPALYAEPLDSLR	I	1016.2399++++	y12	1344.72	1	y	Docking protein 1 OS=Homo sapiens OX=9606 GN=DOK1 PE=1 SV=1	546768	263682	0	323591	595040	320504
sp|Q99704|DOK1_HUMAN	R	ADSHEGEVAEGKLPS[+80]PPGPQELLDSPPALYAEPLDSLR	I	1016.2399++++	y9	1063.54	1	y	Docking protein 1 OS=Homo sapiens OX=9606 GN=DOK1 PE=1 SV=1	676887	318153	0	408555	731157	393782
sp|Q99704|DOK1_HUMAN	R	ADSHEGEVAEGKLPS[+80]PPGPQELLDSPPALYAEPLDSLR	I	1016.2399++++	y8	900.479	1	y	Docking protein 1 OS=Homo sapiens OX=9606 GN=DOK1 PE=1 SV=1	405042	253310	0	256506	504669	184987
sp|Q99704|DOK1_HUMAN	R	ADSHEGEVAEGKLPS[+80]PPGPQELLDSPPALYAEPLDSLR	I	1016.2399++++	y7	829.441	1	y	Docking protein 1 OS=Homo sapiens OX=9606 GN=DOK1 PE=1 SV=1	401729	187578	983	263978	417531	224397
sp|Q99704|DOK1_HUMAN	R	ADSHEGEVAEGKLPS[+80]PPGPQELLDSPPALYAEPLDSLR	I	1016.2399++++	y6	700.399	1	y	Docking protein 1 OS=Homo sapiens OX=9606 GN=DOK1 PE=1 SV=1	772221	357497	0	502347	815902	431054
sp|Q99704|DOK1_HUMAN	R	ADSHEGEVAEGKLPS[+80]PPGPQELLDSPPALYAEPLDSLR	I	1016.2399++++	y13	721.388	2	y	Docking protein 1 OS=Homo sapiens OX=9606 GN=DOK1 PE=1 SV=1	1349024	618662	1068	773633	1403283	783886
sp|Q99704|DOK1_HUMAN	R	ADSHEGEVAEGKLPS[+80]PPGPQELLDSPPALYAEPLDSLR	I	1016.2399++++	b21	1096.98	2	b	Docking protein 1 OS=Homo sapiens OX=9606 GN=DOK1 PE=1 SV=1	188975	92707	0	87029	202143	79815
sp|Q99704|DOK1_HUMAN	K	LPSPPGPQELLDS[+80]PPALYAEPLDSLR	I	951.4754+++	y12	1344.72	1	y	Docking protein 1 OS=Homo sapiens OX=9606 GN=DOK1 PE=1 SV=1	180183	0	340547	194316	264368	143223
sp|Q99704|DOK1_HUMAN	K	LPSPPGPQELLDS[+80]PPALYAEPLDSLR	I	951.4754+++	y10	1176.63	1	y	Docking protein 1 OS=Homo sapiens OX=9606 GN=DOK1 PE=1 SV=1	209550	0	375888	216893	315057	162716
sp|Q99704|DOK1_HUMAN	K	LPSPPGPQELLDS[+80]PPALYAEPLDSLR	I	951.4754+++	y8	900.479	1	y	Docking protein 1 OS=Homo sapiens OX=9606 GN=DOK1 PE=1 SV=1	377892	0	652239	400934	552709	290851
sp|Q99704|DOK1_HUMAN	K	LPSPPGPQELLDS[+80]PPALYAEPLDSLR	I	951.4754+++	y7	829.441	1	y	Docking protein 1 OS=Homo sapiens OX=9606 GN=DOK1 PE=1 SV=1	188010	0	328731	202444	273512	144983
sp|Q99704|DOK1_HUMAN	K	LPSPPGPQELLDS[+80]PPALYAEPLDSLR	I	951.4754+++	y6	700.399	1	y	Docking protein 1 OS=Homo sapiens OX=9606 GN=DOK1 PE=1 SV=1	419288	0	759811	436733	625588	328619
sp|Q99704|DOK1_HUMAN	K	LPSPPGPQELLDS[+80]PPALYAEPLDSLR	I	951.4754+++	y13	721.388	2	y	Docking protein 1 OS=Homo sapiens OX=9606 GN=DOK1 PE=1 SV=1	152264	0	279601	161196	222806	120402
sp|Q99704|DOK1_HUMAN	K	LPSPPGPQELLDS[+80]PPALYAEPLDSLR	I	951.4754+++	b10	1016.54	1	b	Docking protein 1 OS=Homo sapiens OX=9606 GN=DOK1 PE=1 SV=1	158441	0	280921	171504	231083	127476
sp|Q99704|DOK1_HUMAN	K	LPSPPGPQELLDS[+80]PPALYAEPLDSLR	I	951.4754+++	b11	1129.63	1	b	Docking protein 1 OS=Homo sapiens OX=9606 GN=DOK1 PE=1 SV=1	166193	0	305817	177434	247518	129152
sp|Q99704|DOK1_HUMAN	K	LPSPPGPQELLDS[+80]PPALYAEPLDSLR	I	951.4754+++	b16 -98	789.912	2	b	Docking protein 1 OS=Homo sapiens OX=9606 GN=DOK1 PE=1 SV=1	262288	578	473504	274002	376065	206863
sp|Q99704|DOK1_HUMAN	K	EDPIYDEPEGLAPVPPQGLYDLPR	E	894.1095+++	y12	1351.74	1	y	Docking protein 1 OS=Homo sapiens OX=9606 GN=DOK1 PE=1 SV=1	2437403	2027821	1973683	2228070	1951378	2416247
sp|Q99704|DOK1_HUMAN	K	EDPIYDEPEGLAPVPPQGLYDLPR	E	894.1095+++	y10	1155.62	1	y	Docking protein 1 OS=Homo sapiens OX=9606 GN=DOK1 PE=1 SV=1	5886665	4989634	4865346	5474129	4755070	5733389
sp|Q99704|DOK1_HUMAN	K	EDPIYDEPEGLAPVPPQGLYDLPR	E	894.1095+++	y9	1058.56	1	y	Docking protein 1 OS=Homo sapiens OX=9606 GN=DOK1 PE=1 SV=1	1822836	1510367	1488463	1665258	1456816	1782923
sp|Q99704|DOK1_HUMAN	K	EDPIYDEPEGLAPVPPQGLYDLPR	E	894.1095+++	y7	833.452	1	y	Docking protein 1 OS=Homo sapiens OX=9606 GN=DOK1 PE=1 SV=1	795225	674328	665689	729907	643895	784252
sp|Q99704|DOK1_HUMAN	K	EDPIYDEPEGLAPVPPQGLYDLPR	E	894.1095+++	y3	385.256	1	y	Docking protein 1 OS=Homo sapiens OX=9606 GN=DOK1 PE=1 SV=1	1107353	905915	899785	1041352	892499	1076587
sp|Q99704|DOK1_HUMAN	K	EDPIYDEPEGLAPVPPQGLYDLPR	E	894.1095+++	y10	578.311	2	y	Docking protein 1 OS=Homo sapiens OX=9606 GN=DOK1 PE=1 SV=1	11192112	9050698	8884921	10263011	8952255	10772677
sp|Q99704|DOK1_HUMAN	K	EDPIYDEPEGLAPVPPQGLYDLPR	E	894.1095+++	y9	529.785	2	y	Docking protein 1 OS=Homo sapiens OX=9606 GN=DOK1 PE=1 SV=1	1116736	940478	905626	1024184	896604	1089066
sp|Q99704|DOK1_HUMAN	K	EDPIYDEPEGLAPVPPQGLYDLPR	E	894.1095+++	b7	862.347	1	b	Docking protein 1 OS=Homo sapiens OX=9606 GN=DOK1 PE=1 SV=1	839692	815499	671449	903862	791708	956209
sp|Q99704|DOK1_HUMAN	K	EDPIYDEPEGLAPVPPQGLYDLPR	E	894.1095+++	b10	1145.46	1	b	Docking protein 1 OS=Homo sapiens OX=9606 GN=DOK1 PE=1 SV=1	836486	702000	687193	773866	679637	824844
sp|Q99704|DOK1_HUMAN	K	EDPIYDEPEGLAPVPPQGLYDLPR	E	894.1095+++	b12	1329.58	1	b	Docking protein 1 OS=Homo sapiens OX=9606 GN=DOK1 PE=1 SV=1	1324956	1121720	1072609	1211777	1070275	1298587
sp|Q99704|DOK1_HUMAN	K	DAWWC[+57]QAR	V	546.7376++	y6	906.404	1	y	Docking protein 1 OS=Homo sapiens OX=9606 GN=DOK1 PE=1 SV=1	11234764	11493987	11222547	9025421	7158044	12552197
sp|Q99704|DOK1_HUMAN	K	DAWWC[+57]QAR	V	546.7376++	y5	720.325	1	y	Docking protein 1 OS=Homo sapiens OX=9606 GN=DOK1 PE=1 SV=1	57327072	57295436	55813432	45571428	35860436	61973828
sp|Q99704|DOK1_HUMAN	K	DAWWC[+57]QAR	V	546.7376++	y4	534.245	1	y	Docking protein 1 OS=Homo sapiens OX=9606 GN=DOK1 PE=1 SV=1	33331896	33552362	32805090	26254514	20807590	36118184
sp|Q99704|DOK1_HUMAN	K	DAWWC[+57]QAR	V	546.7376++	y3	374.215	1	y	Docking protein 1 OS=Homo sapiens OX=9606 GN=DOK1 PE=1 SV=1	4935065	5028780	4838497	3883039	3046874	5292598
sp|Q99704|DOK1_HUMAN	K	DAWWC[+57]QAR	V	546.7376++	y2	246.156	1	y	Docking protein 1 OS=Homo sapiens OX=9606 GN=DOK1 PE=1 SV=1	2706961	2690303	2698291	2155540	1658709	2985065
sp|Q99704|DOK1_HUMAN	K	DAWWC[+57]QAR	V	546.7376++	y6	453.706	2	y	Docking protein 1 OS=Homo sapiens OX=9606 GN=DOK1 PE=1 SV=1	1752223	1728623	1702599	1396280	1102445	1864687
sp|Q99704|DOK1_HUMAN	K	DAWWC[+57]QAR	V	546.7376++	y5	360.666	2	y	Docking protein 1 OS=Homo sapiens OX=9606 GN=DOK1 PE=1 SV=1	999363	1012137	912739	827829	659320	1001795
sp|Q99704|DOK1_HUMAN	K	DAWWC[+57]QAR	V	546.7376++	b3	373.151	1	b	Docking protein 1 OS=Homo sapiens OX=9606 GN=DOK1 PE=1 SV=1	4369554	4366477	4161579	3419950	2691249	4584724
sp|Q99704|DOK1_HUMAN	K	DAWWC[+57]QAR	V	546.7376++	b4	559.23	1	b	Docking protein 1 OS=Homo sapiens OX=9606 GN=DOK1 PE=1 SV=1	445893	468450	452949	376780	276773	489441
sp|Q99704|DOK1_HUMAN	K	DAWWC[+57]QAR	V	546.7376++	b5	360.134	2	b	Docking protein 1 OS=Homo sapiens OX=9606 GN=DOK1 PE=1 SV=1	512040	492694	534876	402105	304212	595244
sp|Q99704|DOK1_HUMAN	K	SGASGS[+80]WDC[+57]GLSR	V	710.2716++	y10 -98	1106.47	1	y	Docking protein 1 OS=Homo sapiens OX=9606 GN=DOK1 PE=1 SV=1	224387	148140	65122	60531	100829	99342
sp|Q99704|DOK1_HUMAN	K	SGASGS[+80]WDC[+57]GLSR	V	710.2716++	y9 -98	1019.44	1	y	Docking protein 1 OS=Homo sapiens OX=9606 GN=DOK1 PE=1 SV=1	363318	236997	109693	97655	154570	166832
sp|Q99704|DOK1_HUMAN	K	SGASGS[+80]WDC[+57]GLSR	V	710.2716++	y8 -98	962.415	1	y	Docking protein 1 OS=Homo sapiens OX=9606 GN=DOK1 PE=1 SV=1	113109	71293	36556	30538	50581	52141
sp|Q99704|DOK1_HUMAN	K	SGASGS[+80]WDC[+57]GLSR	V	710.2716++	y7	893.393	1	y	Docking protein 1 OS=Homo sapiens OX=9606 GN=DOK1 PE=1 SV=1	168853	109222	62264	54815	90526	86359
sp|Q99704|DOK1_HUMAN	K	SGASGS[+80]WDC[+57]GLSR	V	710.2716++	y6	707.314	1	y	Docking protein 1 OS=Homo sapiens OX=9606 GN=DOK1 PE=1 SV=1	263062	172848	73337	70097	111658	116570
sp|Q99704|DOK1_HUMAN	K	SGASGS[+80]WDC[+57]GLSR	V	710.2716++	y5	592.287	1	y	Docking protein 1 OS=Homo sapiens OX=9606 GN=DOK1 PE=1 SV=1	215241	132577	58640	56542	87498	95856
sp|Q99704|DOK1_HUMAN	K	SGASGS[+80]WDC[+57]GLSR	V	710.2716++	y4	432.257	1	y	Docking protein 1 OS=Homo sapiens OX=9606 GN=DOK1 PE=1 SV=1	103424	62456	24259	22987	41936	41235
sp|Q99704|DOK1_HUMAN	K	SGASGS[+80]WDC[+57]GLSR	V	710.2716++	y9 -98	510.222	2	y	Docking protein 1 OS=Homo sapiens OX=9606 GN=DOK1 PE=1 SV=1	98198	65782	27793	23391	43039	41061
sp|Q99704|DOK1_HUMAN	K	SGASGS[+80]WDC[+57]GLSR	V	710.2716++	y8 -98	481.711	2	y	Docking protein 1 OS=Homo sapiens OX=9606 GN=DOK1 PE=1 SV=1	95144	65503	28699	24840	44107	42088
sp|Q99704|DOK1_HUMAN	K	SGASGS[+80]WDC[+57]GLSR	V	710.2716++	b3	216.098	1	b	Docking protein 1 OS=Homo sapiens OX=9606 GN=DOK1 PE=1 SV=1	136710	92049	41270	37317	62065	67184
