# Supplementary material for: Microautophagy regulated by STK38 and GABARAPs is essential to repair lysosomes and prevent aging
Source: EMBO Rep. 2023 Nov 21;24(12):e57300. doi: 10.15252/embr.202357300 (PMC10702834; doi:10.15252/embr.202357300)
Supplement: Supplementary file 10 — Source Data for Figure 6 [file EMBR-24-e57300-s012.zip]

Archive with 94 entries (81 files):
- Fig 6/
- Fig 6/6A/
- Fig 6/6H/
- Fig 6/6N/
- Fig 6/6I/
- Fig 6/6G/
- Fig 6/.DS_Store
- __MACOSX/Fig 6/._.DS_Store
- Fig 6/6B and C/
- Fig 6/6L/
- Fig 6/6K/
- Fig 6/6J/
- Fig 6/6M/
- Fig 6/6D/
- Fig 6/6E and F/
- Fig 6/6A/ATG16L1 KO_LLOMe.tif
- Fig 6/6A/WT_LLOMe.tif
- __MACOSX/Fig 6/6A/._WT_LLOMe.tif
- Fig 6/6A/ATG16L1 KO_non-treated.tif
- Fig 6/6A/.DS_Store
- __MACOSX/Fig 6/6A/._.DS_Store
- Fig 6/6A/FIP200 KO_non-treated.tif
- Fig 6/6A/ATG7 KO_LLOMe.tif
- Fig 6/6A/ATG7 KO_non-treated.tif
- Fig 6/6A/WT_non-treated.tif
- Fig 6/6A/FIP200 KO_LLOMe.tif
- Fig 6/6A/ATG3 KO_LLOMe.tif
- __MACOSX/Fig 6/6A/._ATG3 KO_LLOMe.tif
- Fig 6/6A/ATG3 KO_non-treated.tif
- Fig 6/6H/western Flag.tif
- __MACOSX/Fig 6/6H/._western Flag.tif
- Fig 6/6H/western tubulin.tif
- __MACOSX/Fig 6/6H/._western tubulin.tif
- Fig 6/6N/western ALIX (Input).tif
- __MACOSX/Fig 6/6N/._western ALIX (Input).tif
- Fig 6/6N/western TSG101.tif
- __MACOSX/Fig 6/6N/._western TSG101.tif
- Fig 6/6N/western RFP.tif
- __MACOSX/Fig 6/6N/._western RFP.tif
- Fig 6/6N/western ALIX (IP).tif
- __MACOSX/Fig 6/6N/._western ALIX (IP).tif
- Fig 6/6I/6I_quantification.xlsx
- __MACOSX/Fig 6/6I/._6I_quantification.xlsx
- Fig 6/6G/hexa KO_Flag-GBRPL2_LLOMe.tif
- Fig 6/6G/.DS_Store
- __MACOSX/Fig 6/6G/._.DS_Store
- Fig 6/6G/WT_Flag_LLOMe.tif
- Fig 6/6G/hexa KO_Flag-LC3C_LLOMe.tif
- Fig 6/6G/hexa KO_Flag_LLOMe.tif
- Fig 6/6G/hexa KO_Flag-GBRP_LLOMe.tif
- Fig 6/6G/hexa KO_Flag-LC3B_LLOMe.tif
- Fig 6/6G/hexa KO_Flag-LC3A_LLOMe.tif
- Fig 6/6G/WT_Flag_non-treated.tif
- Fig 6/6G/hexa KO_Flag-GBRPL1_LLOMe.tif
- Fig 6/6B and C/.DS_Store
- __MACOSX/Fig 6/6B and C/._.DS_Store
- Fig 6/6B and C/6B and C_quantification.xlsx
- __MACOSX/Fig 6/6B and C/._6B and C_quantification.xlsx
- Fig 6/6L/western tubulin.tif
- __MACOSX/Fig 6/6L/._western tubulin.tif
- Fig 6/6L/western EGFP (long exp.).tif
- __MACOSX/Fig 6/6L/._western EGFP (long exp.).tif
- Fig 6/6L/western GBRP.tif
- __MACOSX/Fig 6/6L/._western GBRP.tif
- Fig 6/6L/western EGFP.tif
- __MACOSX/Fig 6/6L/._western EGFP.tif
- Fig 6/6L/western GBRPL2.tif
- __MACOSX/Fig 6/6L/._western GBRPL2.tif
- Fig 6/6L/western GBRPL1.tif
- __MACOSX/Fig 6/6L/._western GBRPL1.tif
- Fig 6/6K/.DS_Store
- __MACOSX/Fig 6/6K/._.DS_Store
- Fig 6/6K/6K_quantification.xlsx
- __MACOSX/Fig 6/6K/._6K_quantification.xlsx
- Fig 6/6J/GBRP TKO_0h.tif
- Fig 6/6J/WT_-1h.tif
- Fig 6/6J/GBRP TKO_-1h.tif
- Fig 6/6J/WT_10h.tif
- Fig 6/6J/WT_0h.tif
- Fig 6/6J/GBRP TKO_10h.tif
- Fig 6/6M/.DS_Store
- __MACOSX/Fig 6/6M/._.DS_Store
- Fig 6/6M/6M_quantification.xlsx
- __MACOSX/Fig 6/6M/._6M_quantification.xlsx
- Fig 6/6D/WT_LLOMe.tif
- Fig 6/6D/LC3 TKO_LLOMe.tif
- Fig 6/6D/GABARAP TKO_LLOMe.tif
- Fig 6/6D/GABARAP TKO_non-treated.tif
- Fig 6/6D/LC3 TKO_non-treated.tif
- Fig 6/6D/hexa KO_non-treated.tif
- Fig 6/6D/WT_non-treated.tif
- Fig 6/6D/hexa KO_LLOMe.tif
- Fig 6/6E and F/6E and F_quantification.xlsx
- __MACOSX/Fig 6/6E and F/._6E and F_quantification.xlsx
