# Supplementary material for: Microautophagy regulated by STK38 and GABARAPs is essential to repair lysosomes and prevent aging
Source: EMBO Rep. 2023 Nov 21;24(12):e57300. doi: 10.15252/embr.202357300 (PMC10702834; doi:10.15252/embr.202357300)
Supplement: Supplementary file 10 — Source Data for Figure 6 [file EMBR-24-e57300-s012.zip › Fig 6/6I/6I_quantification.xlsx]

## Sheet: Summary
	% CHMP4B+ LAMP1
	BR1	BR2	BR3	mean
WT_Flag_non-treated	0.881057	2.73064	5.20599	2.93923
WT_Flag_LLOMe	41.7881	37.536	50.719	43.3477
hexa KO_Flag_LLOMe	11.2079	13.5361	17.5842	14.1094
hexa KO_Flag-LC3A_LLOMe	18.5189	23.6346	29.6958	23.9498
hexa KO_Flag-LC3B_LLOMe	14.4459	19.2871	23.2564	18.9965
hexa KO_Flag-LC3C_LLOMe	17.2878	24.3888	22.6408	21.4391
hexa KO_Flag-GBRP_LLOMe	38.7576	45.9178	47.4043	44.0266
hexa KO_Flag-GBRPL1_LLOMe	34.2631	46.1407	45.843	42.0822
hexa KO_Flag-GBRPL2_LLOMe	39.5288	43.8222	49.5526	44.3012

## Sheet: BR1
WT_Flag_non-treated
	Image 1	Image 2	Image 3	Image 4	Image 5	Image 6	Image 7	Image 8	Image 9	% CHMP4B+ LAMP1
Cell count	26	11	24	23	19	27	31	19	20	0.881057
LAMP1 dots	871	503	779	1085	1208	1268	1244	1276	846
CHMP4B+LAMP1 dots	6	9	5	6	8	18	14	5	9
WT_Flag_LLOMe
	Image 1	Image 2	Image 3	Image 4	Image 5	Image 6	Image 7	Image 8		% CHMP4B+ LAMP1
Cell count	19	22	14	18	12	13	29	20		41.7881
LAMP1 dots	1260	984	1167	1186	780	859	1582	1242
CHMP4B+LAMP1 dots	483	373	544	543	396	296	635	516
hexa KO_Flag_LLOMe
	Image 1	Image 2	Image 3	Image 4	Image 5	Image 6	Image 7	Image 8		% CHMP4B+ LAMP1
Cell count	13	9	11	16	12	11	13	17		11.2079
LAMP1 dots	767	557	687	1123	823	677	1011	1243
CHMP4B+LAMP1 dots	66	114	82	65	29	78	139	199
hexa KO_Flag-LC3A_LLOMe
	Image 1	Image 2	Image 3	Image 4	Image 5	Image 6	Image 7	Image 8		% CHMP4B+ LAMP1
Cell count	15	14	15	17	14	19	18	19		18.5189
LAMP1 dots	1418	1250	911	1234	1046	997	1123	947
CHMP4B+LAMP1 dots	167	243	147	273	186	334	133	170
hexa KO_Flag-LC3B_LLOMe
	Image 1	Image 2	Image 3	Image 4	Image 5	Image 6	Image 7	Image 8		% CHMP4B+ LAMP1
Cell count	10	18	17	14	24	15	23	17		14.4459
LAMP1 dots	563	1217	968	896	1378	727	1463	1081
CHMP4B+LAMP1 dots	42	161	145	77	313	88	169	203
hexa KO_Flag-LC3C_LLOMe
	Image 1	Image 2	Image 3	Image 4	Image 5	Image 6	Image 7	Image 8		% CHMP4B+ LAMP1
Cell count	22	17	11	18	19	15	11	13		17.2878
LAMP1 dots	1631	1176	1044	893	1411	1543	743	1219
CHMP4B+LAMP1 dots	125	177	198	178	287	261	156	288
hexa KO_Flag-GBRP_LLOMe
	Image 1	Image 2	Image 3	Image 4	Image 5	Image 6	Image 7	Image 8		% CHMP4B+ LAMP1
Cell count	20	11	8	10	12	27	20	19		38.7576
LAMP1 dots	1214	660	786	561	651	1477	1380	1014
CHMP4B+LAMP1 dots	484	245	450	269	343	398	598	214
hexa KO_Flag-GBRPL1_LLOMe
	Image 1	Image 2	Image 3	Image 4	Image 5	Image 6	Image 7	Image 8		% CHMP4B+ LAMP1
Cell count	10	18	15	11	17	9	16	18		34.2631
LAMP1 dots	633	886	1105	685	1165	612	1164	1064
CHMP4B+LAMP1 dots	88	224	409	371	514	113	462	325
hexa KO_Flag-GBRPL2_LLOMe
	Image 1	Image 2	Image 3	Image 4	Image 5	Image 6	Image 7	Image 8		% CHMP4B+ LAMP1
Cell count	14	13	13	21	20	25	14	17		39.5288
LAMP1 dots	937	775	796	1510	1078	1821	1177	1117
CHMP4B+LAMP1 dots	290	313	224	616	437	802	473	486

## Sheet: BR2
WT_Flag_non-treated
	Image 1	Image 2	Image 3	Image 4	Image 5	Image 6	Image 7	Image 8	Image 9	Image 10	% CHMP4B+ LAMP1
Cell count	17	11	15	13	13	15	18	10	14	12	2.93143
LAMP1 dots	751	580	602	683	577	849	649	610	627	554
CHMP4B+LAMP1 dots	9	22	14	26	32	32	9	6	12	15
WT_Flag_LLOMe
	Image 1	Image 2	Image 3	Image 4	Image 5	Image 6	Image 7	Image 8	Image 9	Image 10	% CHMP4B+ LAMP1
Cell count	16	16	21	10	12	12	14	12	17	12	41.91
LAMP1 dots	358	388	503	404	411	364	560	300	358	169
CHMP4B+LAMP1 dots	38	107	160	221	180	198	282	114	116	16
hexa KO_Flag_LLOMe
	Image 1	Image 2	Image 3	Image 4	Image 5	Image 6	Image 7	Image 8	Image 9	Image 10	% CHMP4B+ LAMP1
Cell count	11	11	6	15	16	14	15	12	8	15	13.6539
LAMP1 dots	507	471	291	668	975	793	799	407	254	457
CHMP4B+LAMP1 dots	52	103	13	78	136	101	152	34	19	73
hexa KO_Flag-LC3A_LLOMe
	Image 1	Image 2	Image 3	Image 4	Image 5	Image 6	Image 7	Image 8	Image 9	Image 10	% CHMP4B+ LAMP1
Cell count	15	11	16	12	18	19	15	13	20	14	23.8821
LAMP1 dots	594	439	679	438	710	813	682	518	842	547
CHMP4B+LAMP1 dots	134	150	241	124	147	156	181	106	118	123
hexa KO_Flag-LC3B_LLOMe
	Image 1	Image 2	Image 3	Image 4	Image 5	Image 6	Image 7	Image 8	Image 9	Image 10	% CHMP4B+ LAMP1
Cell count	13	8	17	13	12	6	16	12	16	17	20.0778
LAMP1 dots	521	376	614	469	634	323	637	448	613	555
CHMP4B+LAMP1 dots	57	46	195	35	134	114	153	73	76	118
hexa KO_Flag-LC3C_LLOMe
	Image 1	Image 2	Image 3	Image 4	Image 5	Image 6	Image 7	Image 8	Image 9	Image 10	% CHMP4B+ LAMP1
Cell count	14	17	10	17	13	22	21	16	19	16	23.626
LAMP1 dots	610	598	622	804	484	881	920	667	810	558
CHMP4B+LAMP1 dots	154	144	206	263	133	183	212	129	97	175
hexa KO_Flag-GBRP_LLOMe
	Image 1	Image 2	Image 3	Image 4	Image 5	Image 6	Image 7	Image 8	Image 9	Image 10	% CHMP4B+ LAMP1
Cell count	22	13	16	15	13	12	17	14	12	15	46.3577
LAMP1 dots	794	527	628	756	663	563	884	701	673	719
CHMP4B+LAMP1 dots	292	262	283	419	271	233	318	319	396	379
hexa KO_Flag-GBRPL1_LLOMe
	Image 1	Image 2	Image 3	Image 4	Image 5	Image 6	Image 7	Image 8	Image 9	Image 10	% CHMP4B+ LAMP1
Cell count	16	12	20	18	17	18	14	20	14	13	46.106
LAMP1 dots	519	433	781	517	621	875	508	995	573	617
CHMP4B+LAMP1 dots	240	232	371	265	300	379	307	353	238	286
hexa KO_Flag-GBRPL2_LLOMe
	Image 1	Image 2	Image 3	Image 4	Image 5	Image 6	Image 7	Image 8	Image 9	Image 10	% CHMP4B+ LAMP1
Cell count	12	12	14	16	13	13	21	10	9	15	45.3479
LAMP1 dots	583	568	508	639	693	642	906	515	473	705
CHMP4B+LAMP1 dots	233	212	198	277	356	240	432	268	259	256

## Sheet: BR3
WT_Flag_non-treated
	Image 1	Image 2	Image 3	Image 4	Image 5	Image 6	Image 7	Image 8	Image 9	Image 10		% CHMP4B+ LAMP1
Cell count	15	18	24	9	15	20	18	14	11	21		5.40745
LAMP1 dots	733	675	879	587	746	1185	906	720	499	1080
CHMP4B+LAMP1 dots	27	33	40	44	48	45	21	25	48	86
WT_Flag_LLOMe
	Image 1	Image 2	Image 3	Image 4	Image 5	Image 6	Image 7	Image 8	Image 9	Image 10		% CHMP4B+ LAMP1
Cell count	19	24	16	13	14	22	20	21	20	11		53.4376
LAMP1 dots	852	1179	1092	650	466	848	933	1192	1194	912
CHMP4B+LAMP1 dots	359	473	597	300	159	242	522	760	671	643
hexa KO_Flag_LLOMe
	Image 1	Image 2	Image 3	Image 4	Image 5	Image 6	Image 7	Image 8	Image 9	Image 10		% CHMP4B+ LAMP1
Cell count	22	24	20	16	19	23	21	18	22	24		16.3047
LAMP1 dots	1092	1164	1081	792	1233	1471	1359	1042	1388	1349
CHMP4B+LAMP1 dots	278	243	141	3	238	202	420	218	152	210
hexa KO_Flag-LC3A_LLOMe
	Image 1	Image 2	Image 3	Image 4	Image 5	Image 6	Image 7	Image 8	Image 9	Image 10		% CHMP4B+ LAMP1
Cell count	13	20	16	16	21	15	21	26	17	15		29.99
LAMP1 dots	798	861	691	800	1061	782	877	1018	871	919
CHMP4B+LAMP1 dots	160	312	233	221	268	228	311	366	197	281
hexa KO_Flag-LC3B_LLOMe
	Image 1	Image 2	Image 3	Image 4	Image 5	Image 6	Image 7	Image 8	Image 9	Image 10	Image 11	% CHMP4B+ LAMP1
Cell count	10	15	16	19	18	26	17	14	28	22	24	23.871
LAMP1 dots	564	817	838	1219	1108	1430	787	802	1186	1222	1254
CHMP4B+LAMP1 dots	147	206	107	324	243	326	179	184	366	322	207
hexa KO_Flag-LC3C_LLOMe
	Image 1	Image 2	Image 3	Image 4	Image 5	Image 6	Image 7	Image 8	Image 9	Image 10		% CHMP4B+ LAMP1
Cell count	16	15	12	11	15	17	15	12	19	18		21.8581
LAMP1 dots	1029	964	961	928	845	1054	805	701	1426	1428
CHMP4B+LAMP1 dots	232	283	287	205	89	276	177	142	284	321
hexa KO_Flag-GBRP_LLOMe
	Image 1	Image 2	Image 3	Image 4	Image 5	Image 6	Image 7	Image 8	Image 9	Image 10		% CHMP4B+ LAMP1
Cell count	9	11	14	12	11	11	23	15	16	14		46.9528
LAMP1 dots	383	554	1104	460	775	835	1134	1077	982	902
CHMP4B+LAMP1 dots	194	283	621	261	364	427	558	469	260	453
hexa KO_Flag-GBRPL1_LLOMe
	Image 1	Image 2	Image 3	Image 4	Image 5	Image 6	Image 7	Image 8	Image 9	Image 10		% CHMP4B+ LAMP1
Cell count	13	26	32	20	16	23	34	15	20	17		48.1895
LAMP1 dots	721	1544	1657	1068	1270	1282	1652	908	1206	816
CHMP4B+LAMP1 dots	285	522	817	462	651	550	597	490	661	523
hexa KO_Flag-GBRPL2_LLOMe
	Image 1	Image 2	Image 3	Image 4	Image 5	Image 6	Image 7	Image 8	Image 9	Image 10	Image 11	% CHMP4B+ LAMP1
Cell count	20	17	15	18	21	14	12	13	13	15	25	49.0899
LAMP1 dots	1368	734	859	964	1085	791	731	820	861	976	1315
CHMP4B+LAMP1 dots	722	413	391	502	357	421	451	471	465	421	591
