# Supplementary material for: Microautophagy regulated by STK38 and GABARAPs is essential to repair lysosomes and prevent aging
Source: EMBO Rep. 2023 Nov 21;24(12):e57300. doi: 10.15252/embr.202357300 (PMC10702834; doi:10.15252/embr.202357300)
Supplement: Supplementary file 10 — Source Data for Figure 6 [file EMBR-24-e57300-s012.zip › Fig 6/6B and C/6B and C_quantification.xlsx]

## Sheet: Summary
	CHMP4 dots/cell
	BR1	BR2	BR3	mean
WT_non-treated	0.057554	0.15942	0.687075	0.30135
FIP200 KO_non-treated	0.280576	0.258993	0.873333	0.470967
ATG3 KO_non-treated	0.312057	0.233766	0.877551	0.474458
ATG7 KO_non-treated	0.483444	0.276923	0.949275	0.569881
ATG16L1 KO_non-treated	0.223022	0.124138	0.363636	0.236932
WT_LLOMe	36.8098	28.2857	36.2798	33.7918
FIP200 KO_LLOMe	47.1638	38.5333	40.4398	42.0456
ATG3 KO_LLOMe	2.88889	2.78659	2.85465	2.84338
ATG7 KO_LLOMe	2.81457	1.61486	2.44186	2.29043
ATG16L1 KO_LLOMe	21.6013	17.7533	20.8182	20.0576
	ALIX dots/cell
	BR1	BR2	BR3	mean
WT_non-treated	0.482014	1.42754	1.65986	1.1898
FIP200 KO_non-treated	0.906475	1.82014	1.7	1.47554
ATG3 KO_non-treated	0.673759	2.05195	1.97279	1.56617
ATG7 KO_non-treated	1.0596	1.78462	2.23188	1.69203
ATG16L1 KO_non-treated	0.776978	1.37241	1.13939	1.09626
WT_LLOMe	23.1472	23.4457	26.8036	24.4655
FIP200 KO_LLOMe	31.6293	31.68	30.3494	31.2196
ATG3 KO_LLOMe	2.37037	4.14634	3.94186	3.48619
ATG7 KO_LLOMe	2.09934	2.87162	4.21705	3.06267
ATG16L1 KO_LLOMe	10.6519	10.6067	11.0909	10.7832

## Sheet: BR1
WT_non-treated
	Image 1	Image 2	Image 3	Image 4	Image 5	Image 6	Image 7	Image 8		CHMP4B dots/cell
Cell count	17	15	19	20	19	15	16	18		0.057554
CHMP4B dots	1	3	1	1	1	1	0	0		ALIX dots/cell
ALIX dots	7	13	10	12	9	3	6	7		0.482014
FIP200 KO_non-treated
	Image 1	Image 2	Image 3	Image 4	Image 5	Image 6	Image 7	Image 8		CHMP4B dots/cell
Cell count	17	14	18	16	18	14	20	22		0.280576
CHMP4B dots	7	5	2	8	2	3	3	9		ALIX dots/cell
ALIX dots	10	10	18	21	20	15	7	25		0.906475
ATG3 KO_non-treated
	Image 1	Image 2	Image 3	Image 4	Image 5	Image 6	Image 7	Image 8		CHMP4B dots/cell
Cell count	14	19	22	20	15	19	16	16		0.312057
CHMP4B dots	6	4	1	5	5	11	7	5		ALIX dots/cell
ALIX dots	9	17	7	9	9	17	19	8		0.673759
ATG7 KO_non-treated
	Image 1	Image 2	Image 3	Image 4	Image 5	Image 6	Image 7	Image 8		CHMP4B dots/cell
Cell count	24	15	22	21	19	16	13	21		0.483444
CHMP4B dots	4	14	13	18	5	5	9	5		ALIX dots/cell
ALIX dots	17	23	25	20	28	20	14	13		1.0596
ATG16L1 KO_non-treated
	Image 1	Image 2	Image 3	Image 4	Image 5	Image 6	Image 7	Image 8		CHMP4B dots/cell
Cell count	19	14	16	18	18	22	18	14		0.223022
CHMP4B dots	6	7	7	2	5	1	2	1		ALIX dots/cell
ALIX dots	17	12	15	8	13	18	14	11		0.776978
WT_LLOMe
	Image 1	Image 2	Image 3	Image 4	Image 5	Image 6	Image 7	Image 8		CHMP4B dots/cell
Cell count	20	20	17	21	22	20	25	18		36.8098
CHMP4B dots	702	773	669	805	755	759	756	781		ALIX dots/cell
ALIX dots	427	487	431	477	451	516	502	482		23.1472
FIP200 KO_LLOMe
	Image 1	Image 2	Image 3	Image 4	Image 5	Image 6	Image 7	Image 8		CHMP4B dots/cell
Cell count	14	17	16	13	14	13	15	14		47.1638
CHMP4B dots	557	790	752	845	633	585	610	699		ALIX dots/cell
ALIX dots	377	583	495	522	422	414	388	468		31.6293
ATG3 KO_LLOMe
	Image 1	Image 2	Image 3	Image 4	Image 5	Image 6	Image 7	Image 8		CHMP4B dots/cell
Cell count	15	19	16	17	18	16	20	14		2.88889
CHMP4B dots	44	62	40	33	94	47	33	37		ALIX dots/cell
ALIX dots	31	47	30	46	67	33	42	24		2.37037
ATG7 KO_LLOMe
	Image 1	Image 2	Image 3	Image 4	Image 5	Image 6	Image 7	Image 8		CHMP4B dots/cell
Cell count	16	16	18	22	18	17	24	20		2.81457
CHMP4B dots	76	59	27	60	73	66	27	37		ALIX dots/cell
ALIX dots	44	35	26	34	49	57	35	37		2.09934
ATG16L1 KO_LLOMe
	Image 1	Image 2	Image 3	Image 4	Image 5	Image 6	Image 7	Image 8		CHMP4B dots/cell
Cell count	15	17	22	20	23	28	20	13		21.6013
CHMP4B dots	425	604	495	483	386	473	301	246		ALIX dots/cell
ALIX dots	219	345	225	269	171	211	139	104		10.6519

## Sheet: BR2
WT_non-treated
	Image 1	Image 2	Image 3	Image 4	Image 5	Image 6	Image 7	Image 8		CHMP4B dots/cell
Cell count	15	15	19	22	13	16	16	22		0.15942
CHMP4B dots	3	0	4	1	9	2	2	1		ALIX dots/cell
ALIX dots	18	28	16	34	14	21	35	31		1.42754
FIP200 KO_non-treated
	Image 1	Image 2	Image 3	Image 4	Image 5	Image 6	Image 7	Image 8		CHMP4B dots/cell
Cell count	15	15	20	17	16	19	17	20		0.258993
CHMP4B dots	5	2	6	6	2	6	5	4		ALIX dots/cell
ALIX dots	23	27	31	28	27	21	51	45		1.82014
ATG3 KO_non-treated
	Image 1	Image 2	Image 3	Image 4	Image 5	Image 6	Image 7	Image 8		CHMP4B dots/cell
Cell count	22	20	20	20	18	18	16	20		0.233766
CHMP4B dots	4	2	5	10	2	5	5	3		ALIX dots/cell
ALIX dots	37	41	48	38	43	44	35	30		2.05195
ATG7 KO_non-treated
	Image 1	Image 2	Image 3	Image 4	Image 5	Image 6	Image 7	Image 8		CHMP4B dots/cell
Cell count	14	13	21	16	15	15	17	19		0.276923
CHMP4B dots	7	1	4	2	7	3	7	5		ALIX dots/cell
ALIX dots	23	34	30	39	33	27	26	20		1.78462
ATG16L1 KO_non-treated
	Image 1	Image 2	Image 3	Image 4	Image 5	Image 6	Image 7	Image 8		CHMP4B dots/cell
Cell count	22	20	17	15	15	20	19	17		0.124138
CHMP4B dots	2	5	2	1	1	4	3	0		ALIX dots/cell
ALIX dots	37	22	15	15	21	35	31	23		1.37241
WT_LLOMe
	Image 1	Image 2	Image 3	Image 4	Image 5	Image 6	Image 7	Image 8		CHMP4B dots/cell
Cell count	22	33	18	20	18	17	29	18		28.2857
CHMP4B dots	655	868	601	517	542	524	762	481		ALIX dots/cell
ALIX dots	561	681	503	433	409	462	657	397		23.4457
FIP200 KO_LLOMe
	Image 1	Image 2	Image 3	Image 4	Image 5	Image 6	Image 7	Image 8		CHMP4B dots/cell
Cell count	19	20	16	19	18	18	18	22		38.5333
CHMP4B dots	753	945	779	621	508	525	872	777		ALIX dots/cell
ALIX dots	612	729	636	494	441	456	730	654		31.68
ATG3 KO_LLOMe
	Image 1	Image 2	Image 3	Image 4	Image 5	Image 6	Image 7	Image 8		CHMP4B dots/cell
Cell count	18	18	23	24	19	24	25	13		2.78659
CHMP4B dots	60	26	77	87	55	55	70	27		ALIX dots/cell
ALIX dots	74	52	107	95	90	102	101	59		4.14634
ATG7 KO_LLOMe
	Image 1	Image 2	Image 3	Image 4	Image 5	Image 6	Image 7	Image 8		CHMP4B dots/cell
Cell count	19	22	13	15	20	21	16	22		1.61486
CHMP4B dots	69	40	12	30	22	25	23	18		ALIX dots/cell
ALIX dots	92	57	28	46	44	54	39	65		2.87162
ATG16L1 KO_LLOMe
	Image 1	Image 2	Image 3	Image 4	Image 5	Image 6	Image 7			CHMP4B dots/cell
Cell count	23	22	20	17	24	24	20			17.7533
CHMP4B dots	449	366	486	318	368	315	361			ALIX dots/cell
ALIX dots	248	236	290	220	217	167	213			10.6067

## Sheet: BR3
WT_non-treated
	Image 1	Image 2	Image 3	Image 4	Image 5	Image 6	Image 7	Image 8		CHMP4B dots/cell
Cell count	20	20	18	13	16	16	21	23		0.687075
CHMP4B dots	19	10	12	6	10	19	18	7		ALIX dots/cell
ALIX dots	33	22	21	31	23	40	44	30		1.65986
FIP200 KO_non-treated
	Image 1	Image 2	Image 3	Image 4	Image 5	Image 6	Image 7	Image 8		CHMP4B dots/cell
Cell count	13	19	17	21	25	16	17	22		0.873333
CHMP4B dots	22	10	23	28	10	9	9	20		ALIX dots/cell
ALIX dots	26	28	29	37	33	40	31	31		1.7
ATG3 KO_non-treated
	Image 1	Image 2	Image 3	Image 4	Image 5	Image 6	Image 7	Image 8		CHMP4B dots/cell
Cell count	14	16	20	19	16	20	19	23		0.877551
CHMP4B dots	7	20	22	12	11	22	17	18		ALIX dots/cell
ALIX dots	19	29	31	40	29	65	32	45		1.97279
ATG7 KO_non-treated
	Image 1	Image 2	Image 3	Image 4	Image 5	Image 6	Image 7	Image 8		CHMP4B dots/cell
Cell count	20	19	22	19	13	14	13	18		0.949275
CHMP4B dots	9	17	21	21	28	13	12	10		ALIX dots/cell
ALIX dots	32	49	50	42	34	33	31	37		2.23188
ATG16L1 KO_non-treated
	Image 1	Image 2	Image 3	Image 4	Image 5	Image 6	Image 7	Image 8		CHMP4B dots/cell
Cell count	14	25	25	22	16	22	21	20		0.363636
CHMP4B dots	14	11	7	3	6	9	9	1		ALIX dots/cell
ALIX dots	19	18	29	22	19	28	30	23		1.13939
WT_LLOMe
	Image 1	Image 2	Image 3	Image 4	Image 5	Image 6	Image 7	Image 8		CHMP4B dots/cell
Cell count	25	21	16	20	19	23	25	19		36.2798
CHMP4B dots	901	747	708	814	755	680	903	587		ALIX dots/cell
ALIX dots	669	570	526	568	546	519	702	403		26.8036
FIP200 KO_LLOMe
	Image 1	Image 2	Image 3	Image 4	Image 5	Image 6	Image 7	Image 8		CHMP4B dots/cell
Cell count	20	23	22	23	20	27	16	15		40.4398
CHMP4B dots	701	921	842	920	904	747	756	922		ALIX dots/cell
ALIX dots	574	738	560	654	715	578	560	659		30.3494
ATG3 KO_LLOMe
	Image 1	Image 2	Image 3	Image 4	Image 5	Image 6	Image 7	Image 8		CHMP4B dots/cell
Cell count	27	16	16	20	17	36	24	16		2.85465
CHMP4B dots	70	15	88	54	45	92	69	58		ALIX dots/cell
ALIX dots	103	28	104	117	78	99	95	54		3.94186
ATG7 KO_LLOMe
	Image 1	Image 2	Image 3	Image 4	Image 5	Image 6	Image 7	Image 8		CHMP4B dots/cell
Cell count	12	15	20	17	23	12	16	14		2.44186
CHMP4B dots	24	40	56	50	45	22	51	27		ALIX dots/cell
ALIX dots	26	75	87	83	68	51	79	75		4.21705
ATG16L1 KO_LLOMe
	Image 1	Image 2	Image 3	Image 4	Image 5	Image 6	Image 7	Image 8		CHMP4B dots/cell
Cell count	27	20	25	18	26	27	15	18		20.8182
CHMP4B dots	628	370	753	298	434	519	399	263		ALIX dots/cell
ALIX dots	310	207	397	158	257	225	249	149		11.0909
