# Supplementary material for: Microautophagy regulated by STK38 and GABARAPs is essential to repair lysosomes and prevent aging
Source: EMBO Rep. 2023 Nov 21;24(12):e57300. doi: 10.15252/embr.202357300 (PMC10702834; doi:10.15252/embr.202357300)
Supplement: Supplementary file 10 — Source Data for Figure 6 [file EMBR-24-e57300-s012.zip › Fig 6/6K/6K_quantification.xlsx]

## Sheet: Summary
	Residual GFP-Gal3 dots (10 h / 0 h [%)]
	BR1	BR2	BR3	mean
WT	27.972	34.4717	33.5772	32.0069
GBRP TKO	69.8194	95.6445	86.5532	84.0057

## Sheet: BR1
	GFP-Gal3 dots/cell		GFP-Gal3 dots 10 h / 0 h (%)
	10 h	0 h
WT	14.1127	50.4532	27.972
GBRP TKO	19.565	28.0223	69.8194

## Sheet: BR2
	GFP-Gal3 dots/cell		GFP-Gal3 dots 10 h / 0 h (%)
	10 h	0 h
WT	15.3567	44.5487	34.4717
GBRP TKO	24.3171	25.4244	95.6445

## Sheet: BR3
	GFP-Gal3 dots/cell		GFP-Gal3 dots 10 h / 0 h (%)
	10 h	0 h
WT	14.3107	42.6203	33.5772
GBRP TKO	17.0481	19.6967	86.5532
