# Supplementary material for: Microautophagy regulated by STK38 and GABARAPs is essential to repair lysosomes and prevent aging
Source: EMBO Rep. 2023 Nov 21;24(12):e57300. doi: 10.15252/embr.202357300 (PMC10702834; doi:10.15252/embr.202357300)
Supplement: Supplementary file 10 — Source Data for Figure 6 [file EMBR-24-e57300-s012.zip › Fig 6/6M/6M_quantification.xlsx]

## Sheet: Summary
	free EGFP/total EGFP (normalized)
	BR1	BR2	BR3	mean
siLuc_non-treated	0.0266063	0.00835835	0.0133545	0.0161064
siGBRP_non-treated	0.0683321	0.0139197	0.00456239	0.0289381
siLuc_nigericin	1	1	1	1
siGBRP_nigericin	0.560368	0.24281	0.257631	0.353603

## Sheet: BR1
	Adj. Vol. (Int)
	A: EGFP-TRPML1	B: free EGFP	free EGFP/total EGFP B/(A+B)	normalized
siLuc_non-treated	2.13013e+07	64561.2	0.00302169	0.0266063
siGBRP_non-treated	1.71549e+07	134172	0.00776052	0.0683321
siLuc_nigericin	1.56558e+07	2.00584e+06	0.113571	1
siGBRP_nigericin	1.14294e+07	776821	0.0636414	0.560368

## Sheet: BR2
	Adj. Vol. (Int)
	A: EGFP-TRPML1	B: free EGFP	free EGFP/total EGFP B/(A+B)	normalized
siLuc_non-treated	26439447	41488	0.00156671	0.00835835
siGBRP_non-treated	18292945	47854	0.00260916	0.0139197
siLuc_nigericin	16063982	3705680	0.187443	1
siGBRP_nigericin	9693951	462238	0.0455129	0.24281

## Sheet: BR3
	Adj. Vol. (Int)
	A: EGFP-TRPML1	B: free EGFP	free EGFP/total EGFP B/(A+B)	normalized
siLuc_non-treated	31923294	108131	0.00337578	0.0133545
siGBRP_non-treated	18004234	20788	0.00115329	0.00456239
siLuc_nigericin	20794332	7034645	0.252781	1
siGBRP_nigericin	12142887	845883	0.0651242	0.257631
