# Supplementary material for: Microautophagy regulated by STK38 and GABARAPs is essential to repair lysosomes and prevent aging
Source: EMBO Rep. 2023 Nov 21;24(12):e57300. doi: 10.15252/embr.202357300 (PMC10702834; doi:10.15252/embr.202357300)
Supplement: Supplementary file 10 — Source Data for Figure 6 [file EMBR-24-e57300-s012.zip › Fig 6/6E and F/6E and F_quantification.xlsx]

## Sheet: Summary
	CHMP4 dots/cell
	BR1	BR2	BR3	mean
WT_non-treated	0.0333333	0.0857143	0.0700637	0.0630371
hexa KO_non-treated	0.0197368	0.0670732	0.060241	0.049017
LC3 TKO_non-treated	0.0621118	0.163636	0.364198	0.196649
GABARAP TKO_non-treated	0.028169	0.0734463	0.0924855	0.0647003
WT_LLOMe	22.9	27.8098	22.1538	24.2879
hexa KO_LLOMe	2.4557	5.00613	2.52083	3.32755
LC3 TKO_LLOMe	17.4675	22.4057	15.6759	18.5164
GABARAP TKO_LLOMe	0.898204	2.4918	1.54483	1.64494
	ALIX dots/cell
	BR1	BR2	BR3	mean
WT_non-treated	2.68	1.16	1.42038	1.75346
hexa KO_non-treated	2.51974	1.92073	1.95181	2.13076
LC3 TKO_non-treated	2.80124	1.89697	1.80864	2.16895
GABARAP TKO_non-treated	3.07042	1.60452	2.71098	2.46197
WT_LLOMe	28.5867	32.7546	23.7628	28.368
hexa KO_LLOMe	9.11392	11.3006	7.20833	9.20762
LC3 TKO_LLOMe	22.2078	24.96	19.8345	22.3341
GABARAP TKO_LLOMe	7.16766	6.74317	6.44138	6.78407

## Sheet: BR1
WT_non-treated
	Image 1	Image 2	Image 3	Image 4	Image 5	Image 6	Image 7	Image 8		CHMP4B dots/cell
Cell count	19	17	17	20	21	23	20	13		0.0333333
CHMP4B dots	0	0	0	0	2	1	2	0		ALIX dots/cell
ALIX dots	52	41	60	44	55	53	63	34		2.68
hexa KO_non-treated
	Image 1	Image 2	Image 3	Image 4	Image 5	Image 6	Image 7	Image 8		CHMP4B dots/cell
Cell count	18	20	18	19	23	16	18	20		0.0197368
CHMP4B dots	0	1	0	0	0	1	1	0		ALIX dots/cell
ALIX dots	45	48	53	53	70	40	24	50		2.51974
LC3 TKO_non-treated
	Image 1	Image 2	Image 3	Image 4	Image 5	Image 6	Image 7	Image 8		CHMP4B dots/cell
Cell count	17	19	22	19	20	21	24	19		0.0621118
CHMP4B dots	2	3	0	0	1	0	3	1		ALIX dots/cell
ALIX dots	35	55	70	66	63	49	81	32		2.80124
GABARAP TKO_non-treated
	Image 1	Image 2	Image 3	Image 4	Image 5	Image 6	Image 7	Image 8		CHMP4B dots/cell
Cell count	18	15	18	16	18	19	19	19		0.028169
CHMP4B dots	0	0	1	0	1	0	2	0		ALIX dots/cell
ALIX dots	52	40	73	44	56	56	66	49		3.07042
WT_LLOMe
	Image 1	Image 2	Image 3	Image 4	Image 5	Image 6	Image 7	Image 8		CHMP4B dots/cell
Cell count	15	26	20	17	18	21	15	18		22.9
CHMP4B dots	391	539	404	343	446	497	316	499		ALIX dots/cell
ALIX dots	495	687	491	454	543	590	397	631		28.5867
hexa KO_LLOMe
	Image 1	Image 2	Image 3	Image 4	Image 5	Image 6	Image 7	Image 8		CHMP4B dots/cell
Cell count	16	17	19	25	22	20	18	21		2.4557
CHMP4B dots	51	9	66	67	50	58	54	33		ALIX dots/cell
ALIX dots	153	82	195	227	185	244	176	178		9.11392
LC3 TKO_LLOMe
	Image 1	Image 2	Image 3	Image 4	Image 5	Image 6	Image 7	Image 8		CHMP4B dots/cell
Cell count	27	16	19	17	17	20	22	16		17.4675
CHMP4B dots	491	355	322	154	301	404	342	321		ALIX dots/cell
ALIX dots	625	416	424	254	404	462	457	378		22.2078
GABARAP TKO_LLOMe
	Image 1	Image 2	Image 3	Image 4	Image 5	Image 6	Image 7	Image 8		CHMP4B dots/cell
Cell count	22	24	20	21	23	16	26	15		0.898204
CHMP4B dots	27	17	15	17	15	20	27	12		ALIX dots/cell
ALIX dots	132	160	132	168	189	136	147	133		7.16766

## Sheet: BR2
WT_non-treated
	Image 1	Image 2	Image 3	Image 4	Image 5	Image 6	Image 7	Image 8		CHMP4B dots/cell
Cell count	28	25	16	25	26	23	18	14		0.0857143
CHMP4B dots	0	0	3	3	3	2	2	2		ALIX dots/cell
ALIX dots	15	19	21	43	32	25	24	24		1.16
hexa KO_non-treated
	Image 1	Image 2	Image 3	Image 4	Image 5	Image 6	Image 7	Image 8		CHMP4B dots/cell
Cell count	20	14	21	20	23	18	20	28		0.0670732
CHMP4B dots	2	0	2	2	0	2	1	2		ALIX dots/cell
ALIX dots	40	34	33	42	48	31	41	46		1.92073
LC3 TKO_non-treated
	Image 1	Image 2	Image 3	Image 4	Image 5	Image 6	Image 7	Image 8		CHMP4B dots/cell
Cell count	21	20	20	16	24	24	19	21		0.163636
CHMP4B dots	8	1	2	3	4	2	5	2		ALIX dots/cell
ALIX dots	30	41	36	27	60	44	45	30		1.89697
GABARAP TKO_non-treated
	Image 1	Image 2	Image 3	Image 4	Image 5	Image 6	Image 7	Image 8		CHMP4B dots/cell
Cell count	23	14	25	26	21	19	26	23		0.0734463
CHMP4B dots	0	0	5	0	2	1	2	3		ALIX dots/cell
ALIX dots	37	16	31	30	36	44	42	48		1.60452
WT_LLOMe
	Image 1	Image 2	Image 3	Image 4	Image 5	Image 6	Image 7	Image 8		CHMP4B dots/cell
Cell count	16	26	20	22	15	23	22	19		27.8098
CHMP4B dots	581	805	636	477	315	714	475	530		ALIX dots/cell
ALIX dots	642	983	733	616	373	814	588	590		32.7546
hexa KO_LLOMe
	Image 1	Image 2	Image 3	Image 4	Image 5	Image 6	Image 7	Image 8		CHMP4B dots/cell
Cell count	26	14	21	26	21	19	20	16		5.00613
CHMP4B dots	49	54	83	133	142	180	99	76		ALIX dots/cell
ALIX dots	196	190	203	275	298	276	209	195		11.3006
LC3 TKO_LLOMe
	Image 1	Image 2	Image 3	Image 4	Image 5	Image 6	Image 7	Image 8		CHMP4B dots/cell
Cell count	21	15	22	18	24	20	25	30		22.4057
CHMP4B dots	623	435	374	393	427	576	556	537		ALIX dots/cell
ALIX dots	698	486	487	455	488	619	575	560		24.96
GABARAP TKO_LLOMe
	Image 1	Image 2	Image 3	Image 4	Image 5	Image 6	Image 7	Image 8		CHMP4B dots/cell
Cell count	20	23	30	23	19	21	27	20		2.4918
CHMP4B dots	59	80	62	50	24	51	73	57		ALIX dots/cell
ALIX dots	156	210	170	150	116	157	160	115		6.74317

## Sheet: BR3
WT_non-treated
	Image 1	Image 2	Image 3	Image 4	Image 5	Image 6	Image 7	Image 8		CHMP4B dots/cell
Cell count	17	17	24	19	25	18	19	18		0.0700637
CHMP4B dots	3	3	1	1	0	0	2	1		ALIX dots/cell
ALIX dots	29	30	33	23	12	23	40	33		1.42038
hexa KO_non-treated
	Image 1	Image 2	Image 3	Image 4	Image 5	Image 6	Image 7	Image 8		CHMP4B dots/cell
Cell count	23	23	18	28	21	16	17	20		0.060241
CHMP4B dots	5	1	0	0	2	0	1	1		ALIX dots/cell
ALIX dots	40	32	44	62	47	23	46	30		1.95181
LC3 TKO_non-treated
	Image 1	Image 2	Image 3	Image 4	Image 5	Image 6	Image 7	Image 8		CHMP4B dots/cell
Cell count	23	19	20	19	20	22	18	21		0.364198
CHMP4B dots	10	7	6	2	9	8	6	11		ALIX dots/cell
ALIX dots	38	41	35	42	35	46	28	28		1.80864
GABARAP TKO_non-treated
	Image 1	Image 2	Image 3	Image 4	Image 5	Image 6	Image 7	Image 8		CHMP4B dots/cell
Cell count	21	28	21	18	24	17	22	22		0.0924855
CHMP4B dots	2	3	0	0	3	2	4	2		ALIX dots/cell
ALIX dots	60	56	65	60	54	59	53	62		2.71098
WT_LLOMe
	Image 1	Image 2	Image 3	Image 4	Image 5	Image 6	Image 7	Image 8		CHMP4B dots/cell
Cell count	25	18	17	19	15	17	22	23		22.1538
CHMP4B dots	614	375	473	437	372	382	464	339		ALIX dots/cell
ALIX dots	654	423	485	456	375	409	493	412		23.7628
hexa KO_LLOMe
	Image 1	Image 2	Image 3	Image 4	Image 5	Image 6	Image 7	Image 8		CHMP4B dots/cell
Cell count	23	17	20	15	14	22	17	16		2.52083
CHMP4B dots	15	50	30	43	37	88	37	63		ALIX dots/cell
ALIX dots	96	127	128	124	100	175	121	167		7.20833
LC3 TKO_LLOMe
	Image 1	Image 2	Image 3	Image 4	Image 5	Image 6	Image 7	Image 8		CHMP4B dots/cell
Cell count	12	20	19	16	21	21	15	21		15.6759
CHMP4B dots	277	296	310	256	285	290	205	354		ALIX dots/cell
ALIX dots	336	395	375	315	374	369	267	445		19.8345
GABARAP TKO_LLOMe
	Image 1	Image 2	Image 3	Image 4	Image 5	Image 6	Image 7	Image 8		CHMP4B dots/cell
Cell count	23	24	18	19	18	15	16	12		1.54483
CHMP4B dots	46	30	43	15	32	23	22	13		ALIX dots/cell
ALIX dots	156	131	129	113	122	84	100	99		6.44138
