# Supplementary material for: Microautophagy regulated by STK38 and GABARAPs is essential to repair lysosomes and prevent aging
Source: EMBO Rep. 2023 Nov 21;24(12):e57300. doi: 10.15252/embr.202357300 (PMC10702834; doi:10.15252/embr.202357300)
Supplement: Supplementary file 11 — Source Data for Figure 7 [file EMBR-24-e57300-s010.zip]

Archive with 100 entries (82 files):
- Fig 7/
- Fig 7/.DS_Store
- __MACOSX/Fig 7/._.DS_Store
- Fig 7/7J/
- Fig 7/7M/
- Fig 7/7D/
- Fig 7/7C/
- Fig 7/7B/
- Fig 7/7E/
- Fig 7/7L/
- Fig 7/7K/
- Fig 7/7P/
- Fig 7/7N/
- Fig 7/7I/
- Fig 7/7G/
- Fig 7/7F/
- Fig 7/7A/
- Fig 7/7H/
- Fig 7/7O/
- Fig 7/7J/7J_quantification.xlsx
- __MACOSX/Fig 7/7J/._7J_quantification.xlsx
- Fig 7/7M/lgg-2 KD.tif
- Fig 7/7M/control.tif
- Fig 7/7M/lgg-1 KD.tif
- Fig 7/7D/.DS_Store
- __MACOSX/Fig 7/7D/._.DS_Store
- Fig 7/7D/7D_quantification.xlsx
- __MACOSX/Fig 7/7D/._7D_quantification.xlsx
- Fig 7/7C/western tubulin.tif
- __MACOSX/Fig 7/7C/._western tubulin.tif
- Fig 7/7C/.DS_Store
- __MACOSX/Fig 7/7C/._.DS_Store
- Fig 7/7C/western GBRP.tif
- __MACOSX/Fig 7/7C/._western GBRP.tif
- Fig 7/7C/western p21.tif
- __MACOSX/Fig 7/7C/._western p21.tif
- Fig 7/7C/western GBRPL2.tif
- __MACOSX/Fig 7/7C/._western GBRPL2.tif
- Fig 7/7C/western GBRPL1.tif
- __MACOSX/Fig 7/7C/._western GBRPL1.tif
- Fig 7/7C/western p16.tif
- __MACOSX/Fig 7/7C/._western p16.tif
- Fig 7/7B/.DS_Store
- __MACOSX/Fig 7/7B/._.DS_Store
- Fig 7/7B/7B_quantification.xlsx
- __MACOSX/Fig 7/7B/._7B_quantification.xlsx
- Fig 7/7E/.DS_Store
- __MACOSX/Fig 7/7E/._.DS_Store
- Fig 7/7E/~$7E_quantification.xlsx
- __MACOSX/Fig 7/7E/._~$7E_quantification.xlsx
- Fig 7/7E/7E_quantifiacation.xlsx
- __MACOSX/Fig 7/7E/._7E_quantifiacation.xlsx
- Fig 7/7L/.DS_Store
- __MACOSX/Fig 7/7L/._.DS_Store
- Fig 7/7L/7L_quantification.xlsx
- __MACOSX/Fig 7/7L/._7L_quantification.xlsx
- Fig 7/7K/N2.tif
- Fig 7/7K/sax-1.tif
- __MACOSX/Fig 7/7K/._sax-1.tif
- Fig 7/7P/7P.xlsx
- __MACOSX/Fig 7/7P/._7P.xlsx
- Fig 7/7N/7N_quantification.xlsx
- __MACOSX/Fig 7/7N/._7N_quantification.xlsx
- Fig 7/7I/siSTK38 #1_- DXR.tif
- __MACOSX/Fig 7/7I/._siSTK38 #1_- DXR.tif
- Fig 7/7I/siGBRP_- DXR.tif
- Fig 7/7I/.DS_Store
- __MACOSX/Fig 7/7I/._.DS_Store
- Fig 7/7I/siLuc_- DXR.tif
- Fig 7/7I/siLuc_+ DXR.tif
- Fig 7/7I/siGBRP_+ DXR.tif
- Fig 7/7I/siSTK38 #1_+ DXR.tif
- Fig 7/7I/magnified images/
- Fig 7/7G/siGBRP.tif
- Fig 7/7G/siLuc.tif
- __MACOSX/Fig 7/7G/._siLuc.tif
- Fig 7/7G/siSTK38 #1.tif
- Fig 7/7F/7F_quantifiacation.xlsx
- __MACOSX/Fig 7/7F/._7F_quantifiacation.xlsx
- Fig 7/7A/western tubulin.tif
- __MACOSX/Fig 7/7A/._western tubulin.tif
- Fig 7/7A/western p21.tif
- __MACOSX/Fig 7/7A/._western p21.tif
- Fig 7/7A/western p16.tif
- __MACOSX/Fig 7/7A/._western p16.tif
- Fig 7/7H/7H_quantification.xlsx
- __MACOSX/Fig 7/7H/._7H_quantification.xlsx
- Fig 7/7O/7O.xlsx
- __MACOSX/Fig 7/7O/._7O.xlsx
- Fig 7/7O/.DS_Store
- __MACOSX/Fig 7/7O/._.DS_Store
- Fig 7/7I/magnified images/siSTK38 #1_+ DXR_Merge.tif
- Fig 7/7I/magnified images/siLuc_+ DXR_LAMP1.tif
- Fig 7/7I/magnified images/siSTK38 #1_+ DXR_GFP-Gal3.tif
- Fig 7/7I/magnified images/siGBRP_+ DXR_Merge.tif
- Fig 7/7I/magnified images/siSTK38 #1_+ DXR_LAMP1.tif
- Fig 7/7I/magnified images/siGBRP_+ DXR_LAMP1.tif
- Fig 7/7I/magnified images/siLuc_+ DXR_GFP-Gal3.tif
- Fig 7/7I/magnified images/siGBRP_+ DXR_GFP-Gal3.tif
- Fig 7/7I/magnified images/siLuc_+ DXR_Merge.tif
