# Supplementary material for: Microautophagy regulated by STK38 and GABARAPs is essential to repair lysosomes and prevent aging
Source: EMBO Rep. 2023 Nov 21;24(12):e57300. doi: 10.15252/embr.202357300 (PMC10702834; doi:10.15252/embr.202357300)
Supplement: Supplementary file 11 — Source Data for Figure 7 [file EMBR-24-e57300-s010.zip › Fig 7/7J/7J_quantification.xlsx]

## Sheet: Summary
	% GFP-Gal3+ LAMP1
	siLuc_- DXR	siSTK38 #1_- DXR	siGBRP_- DXR	siLuc_+ DXR	siSTK38 #1_+ DXR	siGBRP_+ DXR
	0.909091	8.16327	0	19.9313	11.5299	33.4665
	0	1.86047	0.613497	9.16905	7.18563	18.4641
	8.13008	2.98507	15.7025	0.745474	15.7614	14
	0	5.55556	0.900901	13.6126	2.62794	18.2927
	0.478469	2.42718	1.87793	18.3594	13.2924	4.06091
	0	1.04167	1.96078	9.55414	11.6022	5.06329
	0	2.89855	3.57143	1.75202	36.5559	8.89423
	0	0	13.3333	7.8869	1.8018	0.946074
	0.869565	0	9.63855	26.1092	12.7421	1.03896
	0	0	0.529101	19.842	8.04769	18.6792
	0	0	11.194	6.43564	20.0565	4.16667
	0	2.27273	2.02703	19.6568	36.8932	13.8855
	0	2.1978	3.82775	6.18557	10.7335	16.0796
	0	0	2.88714	6.02151	39.2924	21.1594
	0	1.19048	2.83912	5.67261	26.3889	27.4788
	1.47783	3.2967	1.8018	27.955	9.45758	12.9156
	1.78571	0	2.7027	24.6951	9.18635	7.07237
	2.18978	1.25	1.75439	24.7246	7.42268	27.2152
	0	10.5882	8	5.20341	2.76074	11.0149
	0	9.45946	1.93798	6.47986	5.2349	42.9066
	0	3.48837	0.70922	0.0884173	12.1538	4.39024
	3.07692	6.52174	0.436681	4.82315	2.54777	4.08163
	0	9.32203	5.26316	21.5548	9.375	21.4797
	0	5.55556	28.6885	11.5964	27.7207	11.368
	1.03093	0	1.92308	4.54921	8.84086	7.74775
	0	0	0	9.10224	3.10263	7.10784
	2.5	0	0	1.25945	8.36066	0.795756
	0	2.67857	13.7143	0.432099	12.0846	3.367
	0	0	5.38462	5.89411	23.8648	17.1598
	0	0	7.14286	31.5271	14.6273	1.62338
	0	5.12821	0.502513	23.0075	12.7349	18.9474
	0	0	6.48148	5.04541	38.3693	17.9775
	0	1.5873	0.854701	15.3409	9.53846	22.5888
	0	4.03226	1.83486	0.302572	16.5392	6.89655
	0.621118	5.66038	0.31746	14.2697	36.9565	20.5686
	0.952381	0.943396	2.28311	1.53551	3.78215	22.3035
	0	1.6129	0	3.05206	0.718133	17.7866
	1.1236	1.5625	3.33333	6.42398	15.5146	23.3716
	0	6.66667	9.58084	1.6129	20.8333	17.4684
	0	1.40845	1.12994	22.3368	10.5997	8.47458
	0	2.89855	0.930233	0.46729	25.6098	11.0855
	0.714286	1.08696	15.942	7.4359	6.87679	28.4125
	0	0	16.9355	7.15532	13.2353	2.09482
	1.05263	0	1.6	4.59459	9.375	27.4924
	0	0	0	20	2.44444	18.5185
	0	0	23.4568	47.2924	4.81928	5.24781
	0	0	0	8.97756	6.34766	15.0562
	0	0	0.578035	3.05556	10.4167	10.5978
	0	0	2.7027	11.5385	9.27152	2.5641
	0	6.97674	0.917431	0.490998	7.54098	5.21472
	0	1.81818	0	7.23404	6.94037	31.5862
	0	0	0	1.31579	14.8387	4.69716
	0	0	3.01205	9.62733	15.7767	40.5882
	0	0	0	3.31858	4.56432	3.16832
	0	0	2.8169	9.62145	7.35294	12.0977
	1.21951	0	7.27273	5.75601	11.3438	18.1518
	0	1.69492	0	0.924855	17.795	19.0813
	0	2.22222	3.72093	11.5274	0.678733	9.61538
	0	0	1.91083	9.02022	21.3716	24.7573
	0	0	0	9.68858	0.993789	14.5963
	0	0	0.913242	2.89017	0.743494	30.8562
	0	0	0	12.065	5.96591	12.0833
	0	0	17.2932	19.5467	6.7867	9.69072
	0	0	2.45098	3.81194	33.0928	15.1369
	1.2987	0	2.23881	1.33111	8.33333	0.296736
	0	0	8.52273	0.477555	8.15348	8.14196
	0	0	0.970874	0.775194	16.4	6.43322
	0	0	40.9639	3.97351	8.29493	10.8953
	0	8.18182	45.0382	10.3922	1.25	19.7439
	0.628931	14.2857	0	3.39734	26.779	8.11304
	1.38889	0.851064	1.82648	7.48663	20.0617	13.9494
	0.925926	0	2.92887	12.7358	4.7041	5.42169
	0	0	0.763359	1.56413	10.4387	19.4521
	5.60748	0	4.91071	9.15916	6.19112	9.03285
	0	0.769231	12.6866	10.1201	12.4101	6.81234
	0	3.18471	0.555556	12.4	6.7659	15.9683
	4.0404	0.70922	0.649351	6.40125	13.6986	5.14076
	0	0.833333	8.93617	4.55531	6.51163	12.0211
	0	0.854701	32.1918	4.65632	30.9146	16.6257
	0	0.58651	12.8405	7.33333	22.6415	9.23695
	2.23881	13.7931	0.9375	10.0509	22.9432	15.1286
	8.64198	0	31.25	10.8642	7.2904	10.102
	2.20588	0.471698	29.0155	1.36187	20.9981	26.2009
	0	0.934579	1.11732	3.7037	7.15096	5.30612
	0	9.23077	2.6178	8.34575	16.2304	8.76494
	0	22.973	0.369004	9.53101	8.36614	17.1901
	7.10059	0.440529	0.323625	3.76344	25.7225	25.0294
	0	4.05405	34.0206	5.53064	2.87958	3.70879
	0	0.925926	2.71084	4.14594	17.2823	13.9216
	0.465116	0	1.0929	13.1034	1.72643	6.71937
	0	0	3.30882	1.04634	8.96624	12.3908
	0	1.47059	0	5.89569	6.38767	24.3004
	1.21951	6.25	35.5556	2.53879	16.9691	10.4972
	0.735294	24	2.31788	10.5634	12.3062	12.2449
	0	3.33333	2.11864	7.79661	2.62143	7.38956
	0	2.5641	0	1.1257	5.36246	21.4286
	0	4.37956	0.487805	2.22222	6.5449	12.8266
	0.529101	0.757576	2.92887	0	3.60262	29.8013
	0	5.88235	0.651466	6.02266	6.29371	12.478
	0	16.9492	36.5169	23.9038	6.52174	3.26895
	0	1.14943	18.1208	8.53147	7.80031	0
	4.65116	0.406504	7.72727	11.276	20.9073	14.3678
	9.23077	19.8795	0.597015	17.4432	14.0977	11.3445
	1.54639	4.08163	7.97872	6.97248	11.7764	23.2782
	6.72269	8.82353	4.05405	8.18713		18.838
	15.1515	0.680272	10.4938	8.20552		22.9487
	1.6	5	23.0769	7.92079		10.1045
	3.0303	7.42574		3		8.29694
	9.58904	1.47059		15.3086
	4.22535			3.22196
	0

## Sheet: BR1
siLuc_- DXR
	cell1	cell2	cell3	cell4	cell5	cell6	cell7	cell8	cell9	cell10	cell11	cell12	cell13	cell14	cell15	cell16	cell17	cell18	cell19	cell20	cell21
LAMP1 dots	110	99	123	126	209	62	101	133	115	92	92	120	110	126	120	203	112	137	104	103	104
GFP-Gal3+ LAMP1 dots	1	0	10	0	1	0	0	0	1	0	0	0	0	0	0	3	2	3	0	0	0
% GFP-Gal3+ LAMP1	0.909091	0	8.13008	0	0.478469	0	0	0	0.869565	0	0	0	0	0	0	1.47783	1.78571	2.18978	0	0	0
siSTK38 #1_- DXR
	cell1	cell2	cell3	cell4	cell5	cell6	cell7	cell8	cell9	cell10	cell11	cell12	cell13	cell14	cell15	cell16	cell17	cell18	cell19	cell20	cell21	cell22
LAMP1 dots	49	215	67	54	206	96	69	37	114	81	187	88	91	56	84	91	83	80	85	74	86	138
GFP-Gal3+ LAMP1 dots	4	4	2	3	5	1	2	0	0	0	0	2	2	0	1	3	0	1	9	7	3	9
% GFP-Gal3+ LAMP1	8.16327	1.86047	2.98507	5.55556	2.42718	1.04167	2.89855	0	0	0	0	2.27273	2.1978	0	1.19048	3.2967	0	1.25	10.5882	9.45946	3.48837	6.52174
siGBRP_- DXR
	cell1	cell2	cell3	cell4	cell5	cell6	cell7	cell8	cell9	cell10	cell11	cell12	cell13	cell14	cell15	cell16	cell17	cell18	cell19	cell20	cell21
LAMP1 dots	139	163	121	111	213	102	84	165	249	189	134	148	209	381	317	111	37	171	175	258	141
GFP-Gal3+ LAMP1 dots	0	1	19	1	4	2	3	22	24	1	15	3	8	11	9	2	1	3	14	5	1
% GFP-Gal3+ LAMP1	0	0.613497	15.7025	0.900901	1.87793	1.96078	3.57143	13.3333	9.63855	0.529101	11.194	2.02703	3.82775	2.88714	2.83912	1.8018	2.7027	1.75439	8	1.93798	0.70922
siLuc_+ DXR
	cell1	cell2	cell3	cell4	cell5	cell6	cell7	cell8	cell9	cell10	cell11	cell12	cell13	cell14	cell15	cell16	cell17	cell18	cell19	cell20	cell21	cell22	cell23
LAMP1 dots	291	349	939	764	512	628	742	672	586	1139	808	641	291	465	617	533	328	817	1057	571	1131	622	566
GFP-Gal3+ LAMP1 dots	58	32	7	104	94	60	13	53	153	226	52	126	18	28	35	149	81	202	55	37	1	30	122
% GFP-Gal3+ LAMP1	19.9313	9.16905	0.745474	13.6126	18.3594	9.55414	1.75202	7.8869	26.1092	19.842	6.43564	19.6568	6.18557	6.02151	5.67261	27.955	24.6951	24.7246	5.20341	6.47986	0.0884173	4.82315	21.5548
siSTK38 #1_+ DXR
	cell1	cell2	cell3	cell4	cell5	cell6	cell7	cell8	cell9	cell10	cell11	cell12	cell13	cell14	cell15	cell16	cell17	cell18	cell19	cell20	cell21	cell22
LAMP1 dots	451	668	1123	723	489	724	331	222	981	671	354	309	559	537	432	719	762	485	326	745	650	628
GFP-Gal3+ LAMP1 dots	52	48	177	19	65	84	121	4	125	54	71	114	60	211	114	68	70	36	9	39	79	16
% GFP-Gal3+ LAMP1	11.5299	7.18563	15.7614	2.62794	13.2924	11.6022	36.5559	1.8018	12.7421	8.04769	20.0565	36.8932	10.7335	39.2924	26.3889	9.45758	9.18635	7.42268	2.76074	5.2349	12.1538	2.54777
siGBRP_- DXR
	cell1	cell2	cell3	cell4	cell5	cell6	cell7	cell8	cell9	cell10	cell11	cell12	cell13	cell14	cell15	cell16	cell17	cell18	cell19	cell20	cell21
LAMP1 dots	1001	1224	400	820	591	474	832	1057	1155	530	504	821	653	345	353	782	608	474	808	289	410
GFP-Gal3+ LAMP1 dots	335	226	56	150	24	24	74	10	12	99	21	114	105	73	97	101	43	129	89	124	18
% GFP-Gal3+ LAMP1	33.4665	18.4641	14	18.2927	4.06091	5.06329	8.89423	0.946074	1.03896	18.6792	4.16667	13.8855	16.0796	21.1594	27.4788	12.9156	7.07237	27.2152	11.0149	42.9066	4.39024

## Sheet: BR2
siLuc_- DXR
	cell1	cell2	cell3	cell4	cell5	cell6	cell7	cell8	cell9	cell10	cell11	cell12	cell13	cell14	cell15	cell16	cell17	cell18	cell19	cell20	cell21	cell22	cell23
LAMP1 dots	65	63	47	97	64	120	105	120	98	101	83	113	82	161	105	113	89	59	59	57	140	65	95
GFP-Gal3+ LAMP1 dots	2	0	0	1	0	3	0	0	0	0	0	0	0	1	1	0	1	0	0	0	1	0	1
% GFP-Gal3+ LAMP1	3.07692	0	0	1.03093	0	2.5	0	0	0	0	0	0	0	0.621118	0.952381	0	1.1236	0	0	0	0.714286	0	1.05263
siSTK38 #1_- DXR
	cell1	cell2	cell3	cell4	cell5	cell6	cell7	cell8	cell9	cell10	cell11	cell12	cell13	cell14	cell15	cell16	cell17	cell18	cell19	cell20	cell21
LAMP1 dots	118	54	70	137	118	112	122	66	39	102	63	124	106	106	124	64	75	71	138	92	81
GFP-Gal3+ LAMP1 dots	11	3	0	0	0	3	0	0	2	0	1	5	6	1	2	1	5	1	4	1	0
% GFP-Gal3+ LAMP1	9.32203	5.55556	0	0	0	2.67857	0	0	5.12821	0	1.5873	4.03226	5.66038	0.943396	1.6129	1.5625	6.66667	1.40845	2.89855	1.08696	0
siGBRP_- DXR
	cell1	cell2	cell3	cell4	cell5	cell6	cell7	cell8	cell9	cell10	cell11	cell12	cell13	cell14	cell15	cell16	cell17	cell18	cell19	cell20	cell21	cell22	cell23
LAMP1 dots	229	95	122	156	184	147	175	130	126	199	108	117	218	315	219	167	120	167	177	215	138	124	125
GFP-Gal3+ LAMP1 dots	1	5	35	3	0	0	24	7	9	1	7	1	4	1	5	0	4	16	2	2	22	21	2
% GFP-Gal3+ LAMP1	0.436681	5.26316	28.6885	1.92308	0	0	13.7143	5.38462	7.14286	0.502513	6.48148	0.854701	1.83486	0.31746	2.28311	0	3.33333	9.58084	1.12994	0.930233	15.942	16.9355	1.6
siLuc_+ DXR
	cell1	cell2	cell3	cell4	cell5	cell6	cell7	cell8	cell9	cell10	cell11	cell12	cell13	cell14	cell15	cell16	cell17	cell18	cell19	cell20	cell21	cell22	cell23
LAMP1 dots	664	1209	802	1191	1620	1001	609	665	991	704	661	890	521	557	934	372	291	214	390	573	370	170	277
GFP-Gal3+ LAMP1 dots	77	55	73	15	7	59	192	153	50	108	2	127	8	17	60	6	65	1	29	41	17	34	131
% GFP-Gal3+ LAMP1	11.5964	4.54921	9.10224	1.25945	0.432099	5.89411	31.5271	23.0075	5.04541	15.3409	0.302572	14.2697	1.53551	3.05206	6.42398	1.6129	22.3368	0.46729	7.4359	7.15532	4.59459	20	47.2924
siSTK38 #1_+ DXR
	cell1	cell2	cell3	cell4	cell5	cell6	cell7	cell8	cell9	cell10	cell11	cell12	cell13	cell14	cell15	cell16	cell17	cell18	cell19	cell20	cell21
LAMP1 dots	960	487	509	419	610	662	947	711	479	417	650	1046	690	1322	557	651	768	717	164	349	544
GFP-Gal3+ LAMP1 dots	90	135	45	13	51	80	226	104	61	160	62	173	255	50	4	101	160	76	42	24	72
% GFP-Gal3+ LAMP1	9.375	27.7207	8.84086	3.10263	8.36066	12.0846	23.8648	14.6273	12.7349	38.3693	9.53846	16.5392	36.9565	3.78215	0.718133	15.5146	20.8333	10.5997	25.6098	6.87679	13.2353
siGBRP_- DXR
	cell1	cell2	cell3	cell4	cell5	cell6	cell7	cell8	cell9	cell10	cell11	cell12	cell13	cell14	cell15	cell16	cell17	cell18	cell19	cell20	cell21	cell22	cell23
LAMP1 dots	980	419	519	555	408	377	297	507	616	475	979	394	290	598	547	253	261	790	472	433	1348	907	331
GFP-Gal3+ LAMP1 dots	40	90	59	43	29	3	10	87	10	90	176	89	20	123	122	45	61	138	40	48	383	19	91
% GFP-Gal3+ LAMP1	4.08163	21.4797	11.368	7.74775	7.10784	0.795756	3.367	17.1598	1.62338	18.9474	17.9775	22.5888	6.89655	20.5686	22.3035	17.7866	23.3716	17.4684	8.47458	11.0855	28.4125	2.09482	27.4924

## Sheet: BR3
siLuc_- DXR
	cell1	cell2	cell3	cell4	cell5	cell6	cell7	cell8	cell9	cell10	cell11	cell12	cell13	cell14	cell15	cell16	cell17	cell18	cell19	cell20	cell21	cell22	cell23	cell24	cell25
LAMP1 dots	172	62	123	119	121	103	87	57	113	118	145	82	102	114	76	121	53	60	50	96	77	67	63	87	140
GFP-Gal3+ LAMP1 dots	0	0	0	0	0	0	0	0	0	0	0	1	0	0	0	0	0	0	0	0	1	0	0	0	0
% GFP-Gal3+ LAMP1	0	0	0	0	0	0	0	0	0	0	0	1.21951	0	0	0	0	0	0	0	0	1.2987	0	0	0	0
siSTK38 #1_- DXR
	cell1	cell2	cell3	cell4	cell5	cell6	cell7	cell8	cell9	cell10	cell11	cell12	cell13	cell14	cell15	cell16	cell17	cell18	cell19	cell20	cell21	cell22	cell23	cell24	cell25
LAMP1 dots	66	43	89	66	67	108	43	55	90	52	42	48	76	59	45	101	63	94	51	63	50	146	155	81	71
GFP-Gal3+ LAMP1 dots	0	0	0	0	0	0	3	1	0	0	0	0	0	1	1	0	0	0	0	0	0	0	0	0	0
% GFP-Gal3+ LAMP1	0	0	0	0	0	0	6.97674	1.81818	0	0	0	0	0	1.69492	2.22222	0	0	0	0	0	0	0	0	0	0
siGBRP_- DXR
	cell1	cell2	cell3	cell4	cell5	cell6	cell7	cell8	cell9	cell10	cell11	cell12	cell13	cell14	cell15	cell16	cell17	cell18	cell19	cell20	cell21	cell22	cell23
LAMP1 dots	69	81	133	346	148	109	114	185	166	143	142	110	155	215	157	162	219	206	133	204	134	176	103
GFP-Gal3+ LAMP1 dots	0	19	0	2	4	1	0	0	5	0	4	8	0	8	3	0	2	0	23	5	3	15	1
% GFP-Gal3+ LAMP1	0	23.4568	0	0.578035	2.7027	0.917431	0	0	3.01205	0	2.8169	7.27273	0	3.72093	1.91083	0	0.913242	0	17.2932	2.45098	2.23881	8.52273	0.970874
siLuc_+ DXR
	cell1	cell2	cell3	cell4	cell5	cell6	cell7	cell8	cell9	cell10	cell11	cell12	cell13	cell14	cell15	cell16	cell17	cell18	cell19	cell20	cell21
LAMP1 dots	401	360	494	611	705	760	322	452	634	1164	865	347	643	578	519	431	706	1574	1202	1047	645
GFP-Gal3+ LAMP1 dots	36	11	57	3	51	10	31	15	61	67	8	40	58	56	15	52	138	60	16	5	5
% GFP-Gal3+ LAMP1	8.97756	3.05556	11.5385	0.490998	7.23404	1.31579	9.62733	3.31858	9.62145	5.75601	0.924855	11.5274	9.02022	9.68858	2.89017	12.065	19.5467	3.81194	1.33111	0.477555	0.775194
siSTK38 #1_+ DXR
	cell1	cell2	cell3	cell4	cell5	cell6	cell7	cell8	cell9	cell10	cell11	cell12	cell13	cell14	cell15	cell16	cell17	cell18	cell19	cell20
LAMP1 dots	480	450	830	1024	528	755	610	1023	310	412	482	476	573	517	884	627	805	807	352	722
GFP-Gal3+ LAMP1 dots	45	11	40	65	55	70	46	71	46	65	22	35	65	92	6	134	8	6	21	49
% GFP-Gal3+ LAMP1	9.375	2.44444	4.81928	6.34766	10.4167	9.27152	7.54098	6.94037	14.8387	15.7767	4.56432	7.35294	11.3438	17.795	0.678733	21.3716	0.993789	0.743494	5.96591	6.7867
siGBRP_- DXR
	cell1	cell2	cell3	cell4	cell5	cell6	cell7	cell8	cell9	cell10	cell11	cell12	cell13	cell14	cell15	cell16	cell17	cell18	cell19	cell20	cell21
LAMP1 dots	405	686	445	368	351	652	725	809	340	1010	901	606	283	468	412	644	619	480	485	621	674
GFP-Gal3+ LAMP1 dots	75	36	67	39	9	34	229	38	138	32	109	110	54	45	102	94	191	58	47	94	2
% GFP-Gal3+ LAMP1	18.5185	5.24781	15.0562	10.5978	2.5641	5.21472	31.5862	4.69716	40.5882	3.16832	12.0977	18.1518	19.0813	9.61538	24.7573	14.5963	30.8562	12.0833	9.69072	15.1369	0.296736

## Sheet: BR4
siLuc_- DXR
	cell1	cell2	cell3	cell4	cell5	cell6	cell7	cell8	cell9	cell10	cell11	cell12	cell13	cell14	cell15	cell16	cell17	cell18	cell19	cell20
LAMP1 dots	159	144	108	128	214	146	100	99	85	109	74	134	81	136	108	131	151	169	168	46
GFP-Gal3+ LAMP1 dots	1	2	1	0	12	0	0	4	0	0	0	3	7	3	0	0	0	12	0	0
% GFP-Gal3+ LAMP1	0.628931	1.38889	0.925926	0	5.60748	0	0	4.0404	0	0	0	2.23881	8.64198	2.20588	0	0	0	7.10059	0	0
siSTK38 #1_- DXR
	cell1	cell2	cell3	cell4	cell5	cell6	cell7	cell8	cell9	cell10	cell11	cell12	cell13	cell14	cell15	cell16	cell17	cell18	cell19	cell20	cell21
LAMP1 dots	110	161	235	72	121	114	130	157	141	120	117	341	116	165	212	214	65	74	227	74	108
GFP-Gal3+ LAMP1 dots	9	23	2	0	0	0	1	5	1	1	1	2	16	0	1	2	6	17	1	3	1
% GFP-Gal3+ LAMP1	8.18182	14.2857	0.851064	0	0	0	0.769231	3.18471	0.70922	0.833333	0.854701	0.58651	13.7931	0	0.471698	0.934579	9.23077	22.973	0.440529	4.05405	0.925926
siGBRP_- DXR
	cell1	cell2	cell3	cell4	cell5	cell6	cell7	cell8	cell9	cell10	cell11	cell12	cell13	cell14	cell15	cell16	cell17	cell18	cell19	cell20
LAMP1 dots	83	131	265	219	239	262	224	268	360	154	235	146	257	320	160	193	179	382	271	309
GFP-Gal3+ LAMP1 dots	34	59	0	4	7	2	11	34	2	1	21	47	33	3	50	56	2	10	1	1
% GFP-Gal3+ LAMP1	40.9639	45.0382	0	1.82648	2.92887	0.763359	4.91071	12.6866	0.555556	0.649351	8.93617	32.1918	12.8405	0.9375	31.25	29.0155	1.11732	2.6178	0.369004	0.323625
siLuc_+ DXR
	cell1	cell2	cell3	cell4	cell5	cell6	cell7	cell8	cell9	cell10	cell11	cell12	cell13	cell14	cell15	cell16	cell17	cell18	cell19	cell20	cell21	cell22
LAMP1 dots	906	510	677	561	1272	959	666	583	750	1281	461	451	600	786	1215	1542	702	671	661	372	669	603
GFP-Gal3+ LAMP1 dots	36	53	23	42	162	15	61	59	93	82	21	21	44	79	132	21	26	56	63	14	37	25
% GFP-Gal3+ LAMP1	3.97351	10.3922	3.39734	7.48663	12.7358	1.56413	9.15916	10.1201	12.4	6.40125	4.55531	4.65632	7.33333	10.0509	10.8642	1.36187	3.7037	8.34575	9.53101	3.76344	5.53064	4.14594
siSTK38 #1_+ DXR
	cell1	cell2	cell3	cell4	cell5	cell6	cell7	cell8	cell9	cell10	cell11	cell12	cell13	cell14	cell15	cell16	cell17	cell18	cell19	cell20	cell21
LAMP1 dots	970	504	417	750	434	320	534	972	659	661	743	556	739	876	860	1323	424	863	823	1062	881
GFP-Gal3+ LAMP1 dots	321	42	34	123	36	4	143	195	31	69	46	69	50	120	56	409	96	198	60	223	63
% GFP-Gal3+ LAMP1	33.0928	8.33333	8.15348	16.4	8.29493	1.25	26.779	20.0617	4.7041	10.4387	6.19112	12.4101	6.7659	13.6986	6.51163	30.9146	22.6415	22.9432	7.2904	20.9981	7.15096
siGBRP_- DXR
	cell1	cell2	cell3	cell4	cell5	cell6	cell7	cell8	cell9	cell10	cell11	cell12	cell13	cell14	cell15	cell16	cell17	cell18	cell19	cell20	cell21
LAMP1 dots	958	1228	1184	937	1097	1147	830	730	1096	778	883	817	757	1221	249	661	980	687	490	502	605
GFP-Gal3+ LAMP1 dots	78	79	129	185	89	160	45	142	99	53	141	42	91	203	23	100	99	180	26	44	104
% GFP-Gal3+ LAMP1	8.14196	6.43322	10.8953	19.7439	8.11304	13.9494	5.42169	19.4521	9.03285	6.81234	15.9683	5.14076	12.0211	16.6257	9.23695	15.1286	10.102	26.2009	5.30612	8.76494	17.1901

## Sheet: BR5
siLuc_- DXR
	cell1	cell2	cell3	cell4	cell5	cell6	cell7	cell8	cell9	cell10	cell11	cell12	cell13	cell14	cell15	cell16	cell17	cell18	cell19	cell20	cell21	cell22
LAMP1 dots	215	146	99	82	272	184	132	123	189	207	145	88	43	65	194	119	66	125	99	73	71	116
GFP-Gal3+ LAMP1 dots	1	0	0	1	2	0	0	0	1	0	0	0	2	6	3	8	10	2	3	7	3	0
% GFP-Gal3+ LAMP1	0.465116	0	0	1.21951	0.735294	0	0	0	0.529101	0	0	0	4.65116	9.23077	1.54639	6.72269	15.1515	1.6	3.0303	9.58904	4.22535	0
siSTK38 #1_- DXR
	cell1	cell2	cell3	cell4	cell5	cell6	cell7	cell8	cell9	cell10	cell11	cell12	cell13	cell14	cell15	cell16	cell17	cell18	cell19	cell20
LAMP1 dots	38	64	68	16	25	90	78	137	132	68	118	87	246	166	98	68	147	60	202	136
GFP-Gal3+ LAMP1 dots	0	0	1	1	6	3	2	6	1	4	20	1	1	33	4	6	1	3	15	2
% GFP-Gal3+ LAMP1	0	0	1.47059	6.25	24	3.33333	2.5641	4.37956	0.757576	5.88235	16.9492	1.14943	0.406504	19.8795	4.08163	8.82353	0.680272	5	7.42574	1.47059
siGBRP_- DXR
	cell1	cell2	cell3	cell4	cell5	cell6	cell7	cell8	cell9	cell10	cell11	cell12	cell13	cell14	cell15	cell16	cell17	cell18	cell19	cell20
LAMP1 dots	194	332	183	272	143	45	302	236	305	205	239	307	178	149	220	335	376	296	162	78
GFP-Gal3+ LAMP1 dots	66	9	2	9	0	16	7	5	0	1	7	2	65	27	17	2	30	12	17	18
% GFP-Gal3+ LAMP1	34.0206	2.71084	1.0929	3.30882	0	35.5556	2.31788	2.11864	0	0.487805	2.92887	0.651466	36.5169	18.1208	7.72727	0.597015	7.97872	4.05405	10.4938	23.0769
siLuc_+ DXR
	cell1	cell2	cell3	cell4	cell5	cell6	cell7	cell8	cell9	cell10	cell11	cell12	cell13	cell14	cell15	cell16	cell17	cell18	cell19	cell20	cell21
LAMP1 dots	580	669	441	709	710	885	533	360	745	1677	707	715	674	837	545	684	1304	1717	900	405	838
GFP-Gal3+ LAMP1 dots	76	7	26	18	75	69	6	8	0	101	169	61	76	146	38	56	107	136	27	62	27
% GFP-Gal3+ LAMP1	13.1034	1.04634	5.89569	2.53879	10.5634	7.79661	1.1257	2.22222	0	6.02266	23.9038	8.53147	11.276	17.4432	6.97248	8.18713	8.20552	7.92079	3	15.3086	3.22196
siSTK38 #1_+ DXR
	cell1	cell2	cell3	cell4	cell5	cell6	cell7	cell8	cell9	cell10	cell11	cell12	cell13	cell14	cell15	cell16	cell17	cell18	cell19	cell20
LAMP1 dots	382	1016	346	764	758	753	948	454	937	1032	1297	1007	657	916	715	782	641	507	532	1002
GFP-Gal3+ LAMP1 dots	62	85	89	22	131	13	85	29	159	127	34	54	43	33	45	51	50	106	75	118
% GFP-Gal3+ LAMP1	16.2304	8.36614	25.7225	2.87958	17.2823	1.72643	8.96624	6.38767	16.9691	12.3062	2.62143	5.36246	6.5449	3.60262	6.29371	6.52174	7.80031	20.9073	14.0977	11.7764
siGBRP_- DXR
	cell1	cell2	cell3	cell4	cell5	cell6	cell7	cell8	cell9	cell10	cell11	cell12	cell13	cell14	cell15	cell16	cell17	cell18	cell19	cell20	cell21	cell22
LAMP1 dots	851	728	510	759	1259	679	724	686	1245	476	842	453	569	673	363	696	476	726	568	780	574	687
GFP-Gal3+ LAMP1 dots	213	27	71	51	156	165	76	84	92	102	108	135	71	22	0	100	54	169	107	179	58	57
% GFP-Gal3+ LAMP1	25.0294	3.70879	13.9216	6.71937	12.3908	24.3004	10.4972	12.2449	7.38956	21.4286	12.8266	29.8013	12.478	3.26895	0	14.3678	11.3445	23.2782	18.838	22.9487	10.1045	8.29694
