# Supplementary material for: Microautophagy regulated by STK38 and GABARAPs is essential to repair lysosomes and prevent aging
Source: EMBO Rep. 2023 Nov 21;24(12):e57300. doi: 10.15252/embr.202357300 (PMC10702834; doi:10.15252/embr.202357300)
Supplement: Supplementary file 11 — Source Data for Figure 7 [file EMBR-24-e57300-s010.zip › Fig 7/7D/7D_quantification.xlsx]

## Sheet: Summary
	relative amount of p21 to siLuc
	BR1	BR2	BR3	BR4	mean
siLuc	1	1	1	1	1
siGBRP	2.62431	4.56646	2.66967	4.40467	3.56628
	relative amount of p16 to siLuc
	BR1	BR2	BR3	BR4	mean
siLuc	1	1	1	1	1
siGBRP	3.41471	6.53894	6.57191	4.49718	5.25569

## Sheet: BR1
	Adj. Vol. (Int)				normalized by tubulin		relative amount to siLuc
	p21	p16	tubulin (p21)	tubulin (p16)	p21	p16	p21	p16
siLuc	1.87188e+07	3.80545e+06	1.28528e+07	6.99974e+06	1.45639	0.543657	1	1
siGBRP	1.83789e+07	5.37188e+06	4.8087e+06	2.89366e+06	3.82202	1.85643	2.62431	3.41471

## Sheet: BR2
	Adj. Vol. (Int)				normalized by tubulin		relative amount to siLuc
	p21	p16	tubulin (p21)	tubulin (p16)	p21	p16	p21	p16
siLuc	7.96688e+06	3.0568e+06	9.38411e+06	1.20931e+07	0.848976	0.252773	1	1
siGBRP	1.19463e+07	6.64485e+06	3.08148e+06	4.0202e+06	3.87682	1.65286	4.56646	6.53894

## Sheet: BR3
	Adj. Vol. (Int)				normalized by tubulin		relative amount to siLuc
	p21	p16	tubulin (p21)	tubulin (p16)	p21	p16	p21	p16
siLuc	1.50954e+07	3.74581e+06	7.15806e+06	1.04711e+07	2.10886	0.357728	1	1
siGBRP	1.53931e+07	8.73109e+06	2.73413e+06	3.71384e+06	5.62998	2.35096	2.66967	6.57191

## Sheet: BR4
	Adj. Vol. (Int)			normalized by tubulin		relative amount to siLuc
	p21	p16	tubulin	p21	p16	p21	p16
siLuc	4.97435e+06	2.24453e+06	1.16021e+07	0.428746	0.193459	1	1
siGBRP	2.2385e+07	1.03128e+07	1.18534e+07	1.88848	0.870022	4.40467	4.49718
