# Supplementary material for: Microautophagy regulated by STK38 and GABARAPs is essential to repair lysosomes and prevent aging
Source: EMBO Rep. 2023 Nov 21;24(12):e57300. doi: 10.15252/embr.202357300 (PMC10702834; doi:10.15252/embr.202357300)
Supplement: Supplementary file 11 — Source Data for Figure 7 [file EMBR-24-e57300-s010.zip › Fig 7/7B/7B_quantification.xlsx]

## Sheet: Summary
	relative amount of p21 to siLuc
	BR1	BR2	BR3	BR4	mean
siLuc	1	1	1	1	1
siSTK38 #1	3.50278	2.49978	2.55527	2.58872	2.78664
siSTK38 #3	3.34164	2.10729	1.95246	1.8325	2.30847
	relative amount of p16 to siLuc
	BR1	BR2	BR3	BR4	mean
siLuc	1	1	1	1	1
siSTK38 #1	1.22183	1.02401	1.44088	1.07044	1.18929
siSTK38 #3	2.10448	0.79289	1.05894	0.821283	1.1944

## Sheet: BR1
	Adj. Vol. (Int)			normalized by tubulin		relative amount to siLuc
	p21	p16	tubulin	p21	p16	p21	p16
siLuc	6.57782e+06	2.69955e+06	3.68878e+06	1.7832	0.731828	1	1
siSTK38 #1	2.19127e+07	3.13691e+06	3.5082e+06	6.24614	0.894166	3.50278	1.22183
siSTK38 #3	8.25661e+06	2.13401e+06	1.38562e+06	5.9588	1.54012	3.34164	2.10448

## Sheet: BR2
	Adj. Vol. (Int)			normalized by tubulin		relative amount to siLuc
	p21	p16	tubulin	p21	p16	p21	p16
siLuc	8.1218e+06	5.16924e+06	1.41148e+07	0.575411	0.366229	1	1
siSTK38 #1	2.33511e+07	6.08815e+06	1.62341e+07	1.4384	0.375023	2.49978	1.02401
siSTK38 #3	9.83771e+06	2.3559e+06	8.11317e+06	1.21256	0.29038	2.10729	0.79289

## Sheet: BR3
	Adj. Vol. (Int)			normalized by tubulin		relative amount to siLuc
	p21	p16	tubulin	p21	p16	p21	p16
siLuc	8.51945e+06	7.261e+06	1.19698e+07	0.711748	0.606612	1	1
siSTK38 #1	2.22605e+07	1.06982e+07	1.22397e+07	1.81871	0.874056	2.55527	1.44088
siSTK38 #3	1.32136e+07	6.10793e+06	9.50848e+06	1.38966	0.642366	1.95246	1.05894

## Sheet: BR4
	Adj. Vol. (Int)				normalized by tubulin		relative amount to siLuc
	p21	p16	tubulin (p21)	tubulin (p16)	p21	p16	p21	p16
siLuc	5.63136e+06	5.51072e+06	1.52466e+07	1.29474e+07	0.369351	0.425624	1	1
siSTK38 #1	1.44672e+07	5.89085e+06	1.51307e+07	1.29297e+07	0.956146	0.455605	2.58872	1.07044
siSTK38 #3	8.05453e+06	3.19527e+06	1.19003e+07	9.14088e+06	0.676836	0.349558	1.8325	0.821283
