# Supplementary material for: Microautophagy regulated by STK38 and GABARAPs is essential to repair lysosomes and prevent aging
Source: EMBO Rep. 2023 Nov 21;24(12):e57300. doi: 10.15252/embr.202357300 (PMC10702834; doi:10.15252/embr.202357300)
Supplement: Supplementary file 11 — Source Data for Figure 7 [file EMBR-24-e57300-s010.zip › Fig 7/7E/7E_quantifiacation.xlsx]

## Sheet: Summary
IL6
	Relative mRNA level to siLuc
	BR1	BR2	BR3	BR4	mean
siLuc	1	1	1	1	1
siSTK38 #3	1.27515	2.01471	2.62616	1.98543	1.97536
IL1A
	Relative mRNA level to siLuc
	BR1	BR2	BR3	BR4	mean
siLuc	1	1	1	1	1
siSTK38 #3	6.35184	9.45099	11.8846	6.73879	8.60654
