# Supplementary material for: Microautophagy regulated by STK38 and GABARAPs is essential to repair lysosomes and prevent aging
Source: EMBO Rep. 2023 Nov 21;24(12):e57300. doi: 10.15252/embr.202357300 (PMC10702834; doi:10.15252/embr.202357300)
Supplement: Supplementary file 11 — Source Data for Figure 7 [file EMBR-24-e57300-s010.zip › Fig 7/7L/7L_quantification.xlsx]

## Sheet: Summary
	GFP::Gal3 dots/area
	N2	sax-1
	0.00125417	0.00687503
	0.000915852	0.00446788
	0.00117094	0.00939508
	0.000753037	0.00254273
	0.010699	0.00951953
	0.00121486	0.0034885
	0.00332412	0.0111628
	0.00228623	0.00387847
	0.00371161	0.0128906
	0.00366933	0.00933052
	0.00232457	0.00489292
	0.00214091	0.00712245
	0.00112114	0.00185686
	0.00177483	0.016852
	0.0013001	0.0241926
	0.00201027	0.00527429
	0.000792993	0.0227004
	0.00110713	0.010588
	0.00251931	0.0163988
	0.0033237	0.02243
	0.000978791	0.0150745
	0.00370315	0.01387
	0.00209838	0.00724057
	0.00247693	0.00738137
	0.00176759	0.00443153
	0.00414563	0.00287248
	0.00173556	0.00339789
	0.0020743	0.00905785
	0.00251204	0.0104167
	0.000971768
	0.00309575
	0.00249061
	0.00244689
	0.000832045

## Sheet: BR1
WT					sax-1
	area	dots	dots/area			area	dots	dots/area
worm 1	7973.41	10	0.00125417		worm 1	9018.15	62	0.00687503
worm 2	8735.03	8	0.000915852		worm 2	10519.5	47	0.00446788
worm 3	9394.17	11	0.00117094		worm 3	9047.28	85	0.00939508
worm 4	10623.7	8	0.000753037		worm 4	7472.29	19	0.00254273
worm 5	7570.82	81	0.010699		worm 5	9454.25	90	0.00951953
worm 6	8231.38	10	0.00121486		worm 6	4013.19	14	0.0034885
worm 7	10529.1	35	0.00332412		worm 7	9675.01	108	0.0111628
worm 8	9185.43	21	0.00228623		worm 8	5930.17	23	0.00387847
worm 9	8621.61	32	0.00371161		worm 9	7214.54	93	0.0128906
worm 10	6813.24	25	0.00366933		worm 10	7716.61	72	0.00933052
					worm 11	8788.2	43	0.00489292
					worm 12	5756.45	41	0.00712245

## Sheet: BR2
WT					sax-1
	area	dots	dots/area			area	dots	dots/area
worm 1	10754.7	25	0.00232457		worm 1	9693.81	18	0.00185686
worm 2	7006.36	15	0.00214091		worm 2	6408.72	108	0.016852
worm 3	8027.57	9	0.00112114		worm 3	8638.99	209	0.0241926
worm 4	8451.49	15	0.00177483		worm 4	7583.96	40	0.00527429
worm 5	6922.55	9	0.0013001		worm 5	9867.65	224	0.0227004
worm 6	12933.6	26	0.00201027		worm 6	8311.33	88	0.010588
worm 7	10088.4	8	0.000792993		worm 7	7683.48	126	0.0163988
worm 8	9935.59	11	0.00110713		worm 8	8738.29	196	0.02243
worm 9	8335.62	21	0.00251931		worm 9	10149.6	153	0.0150745
					worm 10	9516.95	132	0.01387

## Sheet: BR3
WT					sax-1
	area	dots	dots/area			area	dots	dots/area
worm 1	2707.83	9	0.0033237		worm 1	6491.2	47	0.00724057
worm 2	5108.34	5	0.000978791		worm 2	3115.95	23	0.00738137
worm 3	1350.2	5	0.00370315		worm 3	2933.52	13	0.00443153
worm 4	2382.79	5	0.00209838		worm 4	6962.63	20	0.00287248
worm 5	2422.36	6	0.00247693		worm 5	4708.8	16	0.00339789
worm 6	3960.18	7	0.00176759		worm 6	2649.64	24	0.00905785
worm 7	2170.96	9	0.00414563		worm 7	7872.01	82	0.0104167
worm 8	1728.54	3	0.00173556
worm 9	5785.07	12	0.0020743
worm 10	3980.83	10	0.00251204
worm 11	3087.16	3	0.000971768
worm 12	969.071	3	0.00309575
worm 13	2409.05	6	0.00249061
worm 14	2043.41	5	0.00244689
worm 15	3605.58	3	0.000832045
