# Supplementary material for: Microautophagy regulated by STK38 and GABARAPs is essential to repair lysosomes and prevent aging
Source: EMBO Rep. 2023 Nov 21;24(12):e57300. doi: 10.15252/embr.202357300 (PMC10702834; doi:10.15252/embr.202357300)
Supplement: Supplementary file 11 — Source Data for Figure 7 [file EMBR-24-e57300-s010.zip › Fig 7/7P/7P.xlsx]

## Sheet: Sheet1
Strains/conditions	Median Lifespan	Median difference from cntl	Animals (dead/total)	Max Lifespan	Max difference from cntl	P value	Reference cntl	Note
N2 luc RNAi	22		86/135	28				Fig 6L
N2 lgg-1 RNAi	18	-18.18%	92135	28	0.00%	<0.0001	vs. N2 luc RNAi	Fig 6L
N2 lgg-2 RNAi	22	0.00%	95/135	37	32.14%	NS	vs. N2 luc RNAi	Fig 6L
N2 luc RNAi	21		87/120	32
N2 lgg-1 RNAi	18	-14.29%	98/120	32	0.00%	<0.05	vs. N2 luc RNAi
N2 lgg-2 RNAi	22	4.76%	97/120	39	21.88%	NS	vs. N2 luc RNAi
N2 luc RNAi	22		92/120	32
N2 lgg-1 RNAi	18	-18.18%	101/120	30	-6.25%	<0.05	vs. N2 luc RNAi
N2 lgg-2 RNAi	22	0.00%	87/120	0.35	9.38%	NS	vs. N2 luc RNAi
p value of Kaplan-Meier survival curves is indicated along with respective reference condition for statistical analysis
