# Supplementary material for: Microautophagy regulated by STK38 and GABARAPs is essential to repair lysosomes and prevent aging
Source: EMBO Rep. 2023 Nov 21;24(12):e57300. doi: 10.15252/embr.202357300 (PMC10702834; doi:10.15252/embr.202357300)
Supplement: Supplementary file 11 — Source Data for Figure 7 [file EMBR-24-e57300-s010.zip › Fig 7/7N/7N_quantification.xlsx]

## Sheet: Summary
	GFP::Gal3 dots/area
	control	lgg-1 KD	lgg-2 KD
	0.000580135	0.00518519	0.0034395
	0.00335916	0.0119526	0.00491609
	0.001448	0.0053431	0.00345309
	0.00432789	0.00819828	0.00405299
	0.00328759	0.00683984	0.00210291
	0.00313075	0.0056585	0.00461498
	0.00227192	0.0060113	0.00109719
	0.00189531	0.00563728	0.00258739
	0.00129527	0.00349298	0.00380118
	0.00326812	0.00344028	0.00235722
	0.00574806	0.00873115	0.00487744
	0.00720077	0.0056726	0.0011761
	0.00395393	0.00437657	0.00162138
	0.00370493	0.00479929	0.00476982
	0.00112701	0.00340002	0.00109689
	0.00331395	0.00647989	0.00301331
	0.003533	0.00380501	0.00127903
	0.00310879	0.00350619	0.00303951
	0.00317189	0.00332186	0.00288522
	0.00367785	0.000927717	0.00417768
	0.00138984	0.00411841	0.00115212
	0.000956938	0.000804524	0.000435753
	0.00166208	0.00403924	0.000496409
	0.00289773	0.00671357	0.000802814
	0.00122286	0.00203178	0.00258841
	0.00201063		0.00201698
	0.00224726		0.00052287
	0.00266386
	0.00259647
	0.00305721

## Sheet: BR1
control					lgg-1 KD					lgg-2 KD
	area	dots	dots/area			area	dots	dots/area			area	dots	dots/area
worm 1	1723.74	1	0.000580135		worm 1	3664.28	19	0.00518519		worm 1	4361.1	15	0.0034395
worm 2	3572.32	12	0.00335916		worm 2	3346.54	40	0.0119526		worm 2	5085.34	25	0.00491609
worm 3	4834.24	7	0.001448		worm 3	2245.89	12	0.0053431		worm 3	4054.34	14	0.00345309
worm 4	3003.77	13	0.00432789		worm 4	1829.65	15	0.00819828		worm 4	1973.85	8	0.00405299
worm 5	2737.57	9	0.00328759		worm 5	3655.06	25	0.00683984		worm 5	2853.18	6	0.00210291
worm 6	6388.25	20	0.00313075		worm 6	2120.7	12	0.0056585		worm 6	3033.6	14	0.00461498
worm 7	4401.57	10	0.00227192		worm 7	2661.65	16	0.0060113		worm 7	4557.1	5	0.00109719
worm 8	2638.09	5	0.00189531		worm 8	1419.12	8	0.00563728		worm 8	2705.43	7	0.00258739
worm 9	3860.19	5	0.00129527		worm 9	2004.02	7	0.00349298		worm 9	4209.22	16	0.00380118
worm 10	3365.85	11	0.00326812		worm 10	2906.74	10	0.00344028
worm 11	7306.81	42	0.00574806
worm 12	2777.48	20	0.00720077

## Sheet: BR2
control					lgg-1 KD					lgg-2 KD
	area	dots	dots/area			area	dots	dots/area			area	dots	dots/area
worm 1	5058.26	20	0.00395393		worm 1	2290.65	20	0.00873115		worm 1	1696.92	4	0.00235722
worm 2	2969.01	11	0.00370493		worm 2	3702.01	21	0.0056726		worm 2	1845.23	9	0.00487744
worm 3	3549.23	4	0.00112701		worm 3	3655.83	16	0.00437657		worm 3	2550.8	3	0.0011761
worm 4	5431.58	18	0.00331395		worm 4	3542.19	17	0.00479929		worm 4	4934.06	8	0.00162138
worm 5	4528.73	16	0.003533		worm 5	4411.74	15	0.00340002		worm 5	2725.47	13	0.00476982
worm 6	6111.7	19	0.00310879		worm 6	2469.18	16	0.00647989		worm 6	5470.03	6	0.00109689
worm 7	5990.12	19	0.00317189							worm 7	3650.47	11	0.00301331
worm 8	4350.37	16	0.00367785							worm 8	5472.91	7	0.00127903
										worm 9	3619.01	11	0.00303951

## Sheet: BR3
control					lgg-1 KD					lgg-2 KD
	area	dots	dots/area			area	dots	dots/area			area	dots	dots/area
worm 1	5036.55	7	0.00138984		worm 1	5256.23	20	0.00380501		worm 1	5892.1	17	0.00288522
worm 2	4180	4	0.000956938		worm 2	4278.15	15	0.00350619		worm 2	4308.61	18	0.00417768
worm 3	4211.58	7	0.00166208		worm 3	4214.5	14	0.00332186		worm 3	5207.78	6	0.00115212
worm 4	3796.08	11	0.00289773		worm 4	4311.66	4	0.000927717		worm 4	4589.75	2	0.000435753
worm 5	4088.76	5	0.00122286		worm 5	3885	16	0.00411841		worm 5	4028.93	2	0.000496409
worm 6	4476.2	9	0.00201063		worm 6	3728.91	3	0.000804524		worm 6	3736.85	3	0.000802814
worm 7	5339.83	12	0.00224726		worm 7	5694.14	23	0.00403924		worm 7	4636.06	12	0.00258841
worm 8	5630.92	15	0.00266386		worm 8	4468.56	30	0.00671357		worm 8	1983.16	4	0.00201698
worm 9	4236.52	11	0.00259647		worm 9	4921.79	10	0.00203178		worm 9	5737.57	3	0.00052287
worm 10	5887.73	18	0.00305721
