# Supplementary material for: Microautophagy regulated by STK38 and GABARAPs is essential to repair lysosomes and prevent aging
Source: EMBO Rep. 2023 Nov 21;24(12):e57300. doi: 10.15252/embr.202357300 (PMC10702834; doi:10.15252/embr.202357300)
Supplement: Supplementary file 11 — Source Data for Figure 7 [file EMBR-24-e57300-s010.zip › Fig 7/7F/7F_quantifiacation.xlsx]

## Sheet: Summary
IL6
	Relative mRNA level to siLuc
	BR1	BR2	BR3	BR4	mean
siLuc	1	1	1	1	1
siGBRP	3.47931	4.29105	1.67482	3.67132	3.27913
IL1A
	Relative mRNA level to siLuc
	BR1	BR2	BR3	BR4	mean
siLuc	1	1	1	1	1
siGBRP	13.3344	16.642	11.3205	36.1777	19.3686
