# Supplementary material for: Microautophagy regulated by STK38 and GABARAPs is essential to repair lysosomes and prevent aging
Source: EMBO Rep. 2023 Nov 21;24(12):e57300. doi: 10.15252/embr.202357300 (PMC10702834; doi:10.15252/embr.202357300)
Supplement: Supplementary file 11 — Source Data for Figure 7 [file EMBR-24-e57300-s010.zip › Fig 7/7H/7H_quantification.xlsx]

## Sheet: Summary
	% SA-beta-Gal positive cell
	BR1	BR2	BR3	mean
siLuc	66.033	68.8482	67.7419	67.541
siSTK38 #1	84.398	86.5882	81.5029	84.1631
siGBRP	77.2793	75.6643	73.5683	75.504

## Sheet: BR1
siLuc
	Image 1	Image 2	Image 3	Image 4	Image 5							% SA-beta-Gal positive cell
Cell count	133	171	140	166	179							66.033
SA-beta-Gal positive cell count	79	107	83	132	120
siSTK38 #1
	Image 1	Image 2	Image 3	Image 4	Image 5							% SA-beta-Gal positive cell
Cell count	138	173	157	207	139							84.398
SA-beta-Gal positive cell count	114	142	135	173	123
siGBRP
	Image 1	Image 2	Image 3	Image 4	Image 5	Image 6	Image 7	Image 8	Image 9	Image 10		% SA-beta-Gal positive cell
Cell count	60	67	62	80	82	77	63	70	60	70		77.2793
SA-beta-Gal positive cell count	39	51	50	53	67	57	53	58	49	57

## Sheet: BR2
siLuc
	Image 1	Image 2	Image 3	Image 4	Image 5							% SA-beta-Gal positive cell
Cell count	209	159	159	112	125							68.8482
SA-beta-Gal positive cell count	145	119	100	83	79
siSTK38 #1
	Image 1	Image 2	Image 3	Image 4	Image 5							% SA-beta-Gal positive cell
Cell count	166	161	155	195	173							86.5882
SA-beta-Gal positive cell count	147	138	131	168	152
siGBRP
	Image 1	Image 2	Image 3	Image 4	Image 5	Image 6	Image 7	Image 8	Image 9	Image 10		% SA-beta-Gal positive cell
Cell count	66	76	76	81	86	81	69	65	50	65		75.6643
SA-beta-Gal positive cell count	46	64	57	59	68	61	53	54	36	43

## Sheet: BR
siLuc
	Image 1	Image 2	Image 3	Image 4	Image 5							% SA-beta-Gal positive cell
Cell count	184	168	180	158	147							67.7419
SA-beta-Gal positive cell count	147	109	119	99	93
siSTK38 #1
	Image 1	Image 2	Image 3	Image 4	Image 5							% SA-beta-Gal positive cell
Cell count	129	119	144	153	147							81.5029
SA-beta-Gal positive cell count	108	109	121	111	115
siGBRP
	Image 1	Image 2	Image 3	Image 4	Image 5	Image 6	Image 7	Image 8	Image 9			% SA-beta-Gal positive cell
Cell count	110	95	78	68	71	73	49	67	70			73.5683
SA-beta-Gal positive cell count	87	69	63	52	48	54	40	41	47
