# Supplementary material for: Microautophagy regulated by STK38 and GABARAPs is essential to repair lysosomes and prevent aging
Source: EMBO Rep. 2023 Nov 21;24(12):e57300. doi: 10.15252/embr.202357300 (PMC10702834; doi:10.15252/embr.202357300)
Supplement: Supplementary file 11 — Source Data for Figure 7 [file EMBR-24-e57300-s010.zip › Fig 7/7O/7O.xlsx]

## Sheet: Sheet1
Strains/conditions	Median Lifespan	Median difference from cntl	Animals (dead/total)	Max Lifespan	Max difference from cntl	P value	Reference cntl	Note
N2	19		60/120	31				Fig 6K
sax1 (ky211)	15	-21.05%	22/120	25	-19.35%	<0.0001	vs. N2	Fig 6K
N2	22		98/120	28
sax1 (ky211)	8	-63.64%	95/120	22	-21.43%	<0.0001	vs. N2
N2	21		76/120	32
sax1 (ky211)	8	-61.90%	57/120	18	-43.75%	<0.0001	vs. N2
p value of Kaplan-Meier survival curves is indicated along with respective reference condition for statistical analysis
